# Supplementary material for: A Smartphone-Based Self-Management Intervention for Individuals with Bipolar Disorder (LiveWell): Qualitative Study on User Experiences of the Behavior Change Process
Source: JMIR Ment Health. 2021 Nov 22;8(11):e32306. doi: 10.2196/32306 (PMC8663488; doi:10.2196/32306)
Supplement: Multimedia Appendix 3 [file mental_v8i11e32306_app3.xlsx]

## Sheet: Targets
Multimedia Appendix 3. LiveWell pilot study exit interview data.
Target	RS	PP	CP	PC	CC
MSS	10	100	29.7872	11	98		RS = Rank Score
Routine	7.8	90.9091	15.1976	10	50		PP = Percent of participants
Sleep	7.1	90.9091	11.5502	10	38		CP = Percent of codes
Medication	6.6	63.6364	13.3739	7	44		PC = Participant Count
Build Support	6.2	81.8182	9.1	9	28		CC = Code Count
Monitored	4.8	63.6364	5.16717	7	17
Healthy Habits	4.6	54.5455	5.16717	6	17		MSS = Manage Symptoms and Signs
None		81.8182	10.4	9	35		Monitored = Targets monitored using the Daily Check-In including Medication, Sleep, Routine, and MSS
							None = Codes that were associated with social support or knowledge that did not reference a specific target

## Sheet: Determinants
Domain	RS	PP	CP	PC	CC	Determinant	RS	PP	CP	PC	CC	Target	Subdeterminant	Subtheme	RS	PP	CP	PC	CC
Volition	10	100	44.3769	11	146	Monitoring	10	100	34.3465	11	113	MSS			10	100	14.8936	11	49		RS = Rank Score: 10^(log(PC*CC))/max(log(PC*CC)), range = 1-10
												Routine			6.7	72.7273	6.99088	8	23		PP = Percent of participants
												Monitored			5.4	63.6364	4.25532	7	14		CP = Percent of codes
												Sleep			5.1	54.5455	4.25532	6	14		PC = Participant Count
												Medication			4.4	63.6364	2.43161	7	8		CC = Code Count
												Build Support			1.7	18.2	0.6	1	1
												Healthy Habits			1.5	9.09091	0.911854	1	3
														Checking In	3.9	45.4545	2.43161	5	8		MSS = Manage Symptoms and Signs
													Insight	Reflection	3.5	45.4545	1.82371	5	6		Monitored = Targets monitored using the Daily Check-In including Medication, Sleep, Routine, and MSS
													Insight	Self-Awareness	3.2	27.2727	2.43161	3	8
						Evaluation	3.9	54.5455	3.34347	6	11	MSS			3	36.3636	1.51976	4	5
												Routine			1.7	18.1818	0.607903	2	2		Example of how to read the table: In the volition domain (column A, Domain), 100% of participants (column C, PP) or all 11 participants (column E, PC) discussed processes related to monitoring, evaluation, adjustment, planning, or goal setting. These volition codes accounted for 44% (column D, CP) or 146 of the 329 total codes (CC, column F). Within the volition domain, all participants (100%, co…
												Healthy Habits			1.3	9.09091	0.607903	1	2
												Medication			1	9.09091	0.303951	1	1
												Sleep			1	9.09091	0.303951	1	1
						Adjustment	3.7	45.4545	3.34347	5	11	MSS			2.3	18.1818	1.51976	2	5
												Routine			2.2	27.2727	0.911854	3	3
												Sleep			1.7	18.1818	0.607903	2	2
												Healthy Habits			1	9.09091	0.303951	1	1
						Planning	3.5	54.5455	2.43161	6	8	Sleep			2.2	27.2727	0.911854	3	3
												Medication			1.7	18.1818	0.607903	2	2
												Routine			1	9.09091	0.303951	1	1
												MSS			1	9.09091	0.303951	1	1
												Healthy Habits			1	9.09091	0.303951	1	1
														Task	3.7	45.4545	2.12766	5	7
														Coping	1	9.09091	0.303951	1	1
						Goal Setting	2	27.2727	0.911854	3	3	Medication			1	9.09091	0.303951	1	1
												Routine			1	9.09091	0.303951	1	1
												Healthy Habits			1	9.09091	0.303951	1	1
Environment	8.9	100	31.003	11	102	Social Support	8.7	100	22.4924	11	74	Build Support			6.8	81.8182	6.38298	9	21
												MSS			4.6	36.3636	4.86322	4	16
												Routine			2.2	27.2727	0.911854	3	3
												Sleep			2.2	27.2727	0.911854	3	3
												Healthy Habits			2.1	18.1818	1.21581	2	4
												Medication			1.9	18.1818	0.911854	2	3
												Monitored			1	9.09091	0.303951	1	1
													Planning	Task	4.5	54.5455	3.03951	6	10
													Monitoring		4	45.4545	2.73556	5	9
													Goal Setting		2.7	27.2727	1.51976	3	5
													Knowledge		2.5	27.2727	1.21581	3	4
													Planning	Coping	1.7	18.1818	0.607903	2	2
													Prompts		1	9.09091	0.303951	1	1
														Accountability	5.2	54.5455	4.55927	6	15
														Bond	5	72.7273	3.03951	8	10
														Legitimacy	5	45.4545	4.86322	5	16
						Constraints	3.9	63.6364	3.03951	7	10	Routine			3	36.3636	1.51976	4	5
												MSS			2.2	27.2727	0.911854	3	3
												Medication			1	9.09091	0.303951	1	1
												Sleep			1	9.09091	0.303951	1	1
						Reinforcement	3.7	45.4545	3.34347	5	11	Medication			3.6	36.3636	2.43161	4	8
												Healthy Habits			1.3	9.09091	0.607903	1	2
												Sleep			1	9.09091	0.303951	1	1
						Prompts	2.9	36.3636	2.12766	4	7	Medication			2.3	18.1818	1.51976	2	5
												Routine			1.7	18.1818	0.607903	2	2
Motivation	8.3	100	24.0122	11	79	Knowledge	6.2	100	7.90274	11	26	Build Support			3.2	36.3636	1.82371	4	6
												Medication			2.2	27.2727	0.911854	3	3
												MSS			1.7	18.1818	0.607903	2	2
												Sleep			1	9.09091	0.303951	1	1
												Monitored			1	9.09091	0.303951	1	1
												Healthy Habits			1	9.09091	0.303951	1	1
														Useful	6	81.8182	4.55927	9	15
														Basic	4.6	54.5455	3.34347	6	11
						Intention	4.9	54.5455	6.99088	6	23	Sleep			3.4	36.3636	2.12766	4	7
												Routine			2.8	36.3636	1.21581	4	4
												MSS			2.7	27.2727	1.51976	3	5
												Medication			2.3	18.1818	1.51976	2	5
												Healthy Habits			1.7	18.1818	0.607903	2	2
						Insight	3.9	45.4545	4.25532	5	14	MSS			3	36.3636	1.51976	4	5
												Sleep			1.9	18.1818	0.911854	2	3
												Medication			1.7	18.1818	0.607903	2	2
												Routine			1.7	18.1818	0.607903	2	2
												Build Support			1	9.1	0.3	1	1
												Monitored			1	9.09091	0.303951	1	1
						Self-Efficacy	2.7	27.2727	2.12766	3	7	Routine			2.2	27.2727	0.911854	3	3
												Medication			1.3	9.09091	0.607903	1	2
												MSS			1.3	9.09091	0.607903	1	2
						Norms	2.2	27.2727	1.21581	3	4	MSS			2.5	27.2727	1.21581	3	4
						Attitudes	2.2	27.2727	1.21581	3	4	Medication			1.7	18.1818	0.607903	2	2
												Sleep			1.7	18.1818	0.607903	2	2
						Perceptions	1	9.09091	0.303951	1	1	Medication			1	9.09091	0.303951	1	1
Capabilities	1.5	18.1818	0.607903	2	2	Skills	1.6	18.1818	0.607903	2	2	Routine			1	9.09091	0.303951	1	1
												MSS			1	9.09091	0.303951	1	1

## Sheet: Support Determinant Detailed
Determinant	RS	PP	CP	PC	CC	Target	Subdeterminant	Subtheme	RS	PP	CP	PC	CC
Social Support - Coach	7.3	100	12.766	11	42	MSS			3.2	27.2727	2.43161	3	8		RS = Rank Score
						Sleep			1.7	18.1818	0.607903	2	2		PP = Percent of participants
						Routine			1.7	18.1818	0.607903	2	2		CP = Percent of codes
						Build Support			1.7	18.1818	0.607903	2	2		PC = Participant Count
						Medication			1.3	9.09091	0.607903	1	2		CC = Code Count
						Healthy Habits			1.3	9.09091	0.607903	1	2
						Monitored			1	9.09091	0.303951	1	1		MSS = Manage Symptoms and Signs
							Monitoring		2.5	27.2727	1.21581	3	4		Monitored = Targets monitored using the Daily Check-In including Medication, Sleep, Routine, and MSS
							Prompts		1	9.09091	0.303951	1	1
								Bond	5	72.7273	3.03951	8	10
								Accountability	4.8	54.5455	3.64742	6	12
								Legitimacy	3.9	36.3636	3.03951	4	10
Social Support - Family & Friends	4.5	54.5455	5.47112	6	18	Build Support			4.8	54.5455	3.64742	6	12
						MSS			2.3	18.1818	1.51976	2	5
						Sleep			1	9.09091	0.303951	1	1
							Planning	Task	3.9	45.4545	2.43161	5	8
							Knowledge		2.5	27.2727	1.21581	3	4
							Monitoring		1.9	18.1818	0.911854	2	3
							Planning	Coping	1	9.09091	0.303951	1	1
Social Support - Therapist & Psychiatrist	3.6	54.5455	2.73556	6	9	Build Support			2.5	27.2727	1.21581	3	4
						MSS			1.7	18.1818	0.607903	2	2
						Medication			1	9.09091	0.303951	1	1
						Routine			1	9.09091	0.303951	1	1
						Healthy Habits			1	9.09091	0.303951	1	1
							Monitoring		1.7	18.1818	0.607903	2	2
							Planning	Coping	1	9.09091	0.303951	1	1
								Legitimacy	2.2	27.2727	0.911854	3	3
								Accountability	1.9	18.1818	0.911854	2	3
Social Support - Peers	1.8	18.1818	0.911854	2	3	Build Support			1.7	18.1818	0.607903	2	2
						Healthy Habits			1	9.09091	0.303951	1	1
							Planning	Task	1.3	9.09091	0.607903	1	2
								Legitimacy	1	9.09091	0.303951	1	1
Social Support - Assessor	1.3	9.09091	0.607903	1	2	MSS			1	9.09091	0.303951	1	1
						Build Support			1	9.09091	0.303951	1	1
								Legitimacy	1.3	9.09091	0.607903	1	2

## Sheet: Definitions
Domains	Determinants	Determinant Definitions	Subthemes	Subtheme Definitions
Motivation	Identity	Self-perception of personal characteristics, social roles and types that form a set of standards guiding behavior.
	Norms	Beliefs about whether others would approve or disapprove of a behavior (injunctive) and desire to comply with others (compliance). Beliefs about whether others engage in a behavior (descriptive) and desire to be like others (identification).
	Attitudes	Beliefs about the tangible costs and benefits (instrumental) and emotional consequences (affective) of a engaging in a behavior.
	Perceptions	Beliefs about one’s susceptibility to a health condition and the severity of the health condition (risk susceptibility and severity).
	Insight	Awareness of having a health condition, presence of symptoms and their consequences, and need for treatment.
	Knowledge	Awareness of information necessary to support active participation in management of a health condition.	Basic	Information already known from prior treatment or experience
			Useful	Information useful for self-management
	Self-Efficacy	Beliefs about personal ability to perform a target behavior.
	Intention	Explicit decision to engage in a target behavior to achieve an outcome.
Volition	Goal Setting	Identification of a target behavior to work toward to achieve an outcome.
	Planning	Specific plans for engaging in a target behavior (task) or overcoming obstacles to engaging in a target behavior (coping).
	Monitoring	Maintaining awareness of engagement in a target behavior.	Checking In	Daily check in use increased awareness of engagement in target behaviors
			Reflection	Application use led to increased consideration of behaviors, emotions, and symptoms occuring over past days to weeks
			Self-Awareness	Application use led to increased consciousness of behaviors, emotions, and symptoms occurring in the moment
	Evaluation	Detecting degree of alignment between actual behavior and target behavior.
	Adjustment	Based on monitoring and evaluation: acknowledge success and maintain or refocus current goals and plans; or understand problems, identify solutions and make changes in current goals and plans.
	Practice	Repetition of an action or its elements to learn or improve a capability.
Environment	Support & Obstruction	Direct informational, emotional, and/or tangible physical input from others that facilitates or hinders engagement in a behavior.	Bond	Mutual liking, trust, and respect with another
			Legitimacy	Acceptance of influence towards achieving a desired goal based on perceived exerptise of another
			Accountability	Acknowledgement that performance will be monitored and that feedback will be provided by another if mutually agreed upon process expectations are not met
	Resources & Constraints	Physical conditions of a situation that support or hinder engagement in a behavior.
	Reinforcement	Increasing the probability of a behavior by arranging a contingency between the behavior and a consequence that follows the behavior.
	Prompts	Physical or social stimulus that acts as a reminder to engage in a behavior.
Capabilities	Executive Function	Cognitive capacities such as working memory, inhibitory control, and mental flexibility.
	Skills	Abilities acquired or developed through practice.

## Sheet: Excerpt Count
Type	NumExcerpts	NumCodes	Coded 1 Time	Coded 2 Times	Coded 3 Times	Coded 4 Times	Coded 5 Times
Total	210	329	103	69	21	15	2
Average	19	30	9	6	2	1	0
2001	9	14	6	2	0	1	0
2003	14	20	9	4	1	0	0
2005	30	44	16	9	3	2	0
2008	12	16	10	0	2	0	0
2016	37	61	14	13	7	3	0
2041	20	31	9	7	3	1	0
2061	20	34	8	7	3	1	1
2063	16	21	12	3	0	1	0
2065	16	24	7	8	1	0	0
2066	16	28	8	5	1	2	0
2086	20	36	4	11	0	4	1

## Sheet: Codes
User ID	Start Line	Stop Line	Excerpt	Domain	Target	Deteminant	SubTheme	App Section	Number of times coded
2001	19	29	Moderator: Anything you particularly liked or found useful about it?Participant:I like that it records my sleep.Moderator: So you found that helpful?Participant:Yes.Moderator: In what way?Participant:I’m more aware of it, so it’s easier to try to take care of it.	Volition	Sleep	Monitoring	None	Daily Check-In	1
2001	56	67	Moderator: What did you find useful about them?Participant: Just the review of daily strategies for living. Moderator: Did you actually implement any of the ideas or practice anything?Participant:Honestly not really.Moderator: Do you think there’s anything we could do that would make it easier to actually practice the strategies it talks about?Participant: I’m not sure to be honest.	Motivation	Healthy Habits	Knowledge	Useful	Daily Review	1
2001	114	123	Moderator: What do you think got in the way with trying to practice some of those? Kind of using them?Participant:Um, most of the time I used the app when I checked in and that was pretty much the time I spent with it. I didn’t really play around with it much otherwise.Moderator: So things like dial up or dial down skills you didn’t really practice them. Did you ever look at them if you were feel…	Volition	Monitored	Monitoring	Checking In	Daily Check-In	1
2001	153	170	Moderator: Is there anything you think would’ve been useful about using it? Or that would’ve helped make it more useful for you?Participant: Um, for me what was useful was the daily check in and being able to check in your sleep, check in your medication, and give yourself concrete numbers with how you’re doing. For me that was the best part of the app. Moderator: How did you find that aspect of …	Volition	Medication	Monitoring	Checking In	Daily Check-In	4
2001	153	170	Moderator: Is there anything you think would’ve been useful about using it? Or that would’ve helped make it more useful for you?Participant: Um, for me what was useful was the daily check in and being able to check in your sleep, check in your medication, and give yourself concrete numbers with how you’re doing. For me that was the best part of the app. Moderator: How did you find that aspect of …	Motivation	Sleep	Intention	None	Daily Check-In	4
2001	153	170	Moderator: Is there anything you think would’ve been useful about using it? Or that would’ve helped make it more useful for you?Participant: Um, for me what was useful was the daily check in and being able to check in your sleep, check in your medication, and give yourself concrete numbers with how you’re doing. For me that was the best part of the app. Moderator: How did you find that aspect of …	Volition	Sleep	Monitoring	None	Daily Check-In	4
2001	153	170	Moderator: Is there anything you think would’ve been useful about using it? Or that would’ve helped make it more useful for you?Participant: Um, for me what was useful was the daily check in and being able to check in your sleep, check in your medication, and give yourself concrete numbers with how you’re doing. For me that was the best part of the app. Moderator: How did you find that aspect of …	Volition	Sleep	Monitoring	None	Daily Check-In	4
2001	313	322	Moderator:Do you have any thoughts about what was useful or not about working with the coach?Participant:Probably useful that they would point out my trouble spots. Which were again, mostly sleep. Moderator:Were they able to direct you in any parts of the app that might help you with the sleep?Participant:Yes.	Environment	Sleep	Social Support - Coach	Coach-Monitoring	Coaching	1
2001	388	400	Moderator:And then what about the ability to kind of identify, monitor and manage any early warning signs, do you feel like you used the application for that or made any changes?Participant:I did use the application for that. And it did help me make changes and change my decisions; go to bed earlier, take your sleeping pill… [mumbling]Moderator:So it helped you work a little bit on the sleep. Tak…	Volition	Sleep	Adjustment	None	Wellness Plan - A&A	2
2001	388	400	Moderator:And then what about the ability to kind of identify, monitor and manage any early warning signs, do you feel like you used the application for that or made any changes?Participant:I did use the application for that. And it did help me make changes and change my decisions; go to bed earlier, take your sleeping pill… [mumbling]Moderator:So it helped you work a little bit on the sleep. Tak…	Volition	MSS - Prodromal	Monitoring	None	Wellness Plan - A&A	2
2001	412	424	Moderator: Was there anything you feel like worked least well for you? What didn’t work or made you feel worse, anything like that? Participant: Um, those hour long reviews were kind of upsetting sometimes. Moderator: So kind of the assessment? Participant: Yeah. Moderator: And what about it? Participant: You have to go through all the feelings of the week. Good or bad. Ups and down. Reliving tha…	Environment	MSS	Constraints	None	Weekly Check-In	1
2001	431	443	Moderator: What impact do you think Livewell had on your day to day life?Participant:I think it was helpful. I think it helped me maintain my schedule and that’s the biggest thing.Moderator:Okay. Do you feel like you had a clear objective when you started out using the app this time?Participant:Um, yeah. I was doing pretty well when I started using the app and I was much more focused on sleep and…	Motivation	Sleep	Intention	None	App Overall	2
2001	431	443	What impact do you think Livewell had on your day to day life?Participant:I think it was helpful. I think it helped me maintain my schedule and that’s the biggest thing.Moderator:Okay. Do you feel like you had a clear objective when you started out using the app this time?Participant:Um, yeah. I was doing pretty well when I started using the app and I was much more focused on sleep and maintainin…	Motivation	Routine	Intention	None	App Overall	2
2001	443	455	Moderator: How would you describe the idea behind how the application is meant to help you? Do you have a sense for what its meant to do?Participant:Yeah.Moderator:How would you describe that?Participant:It helps to monitor your sleep and other early warning signs so you can tell how your bipolar is doing before something gets out of hand.Moderator:And you kind of buy into that idea?Participant:Y…	Volition	MSS - Prodromal	Monitoring	None	Wellness Plan - A&A	1
2003	39	52	Moderator: Anything about the application that you found particularly actually kind of useful in terms of like Participant: It definitely helped me monitor my sleep more I’ve actually been getting much closer to, you know, usual 6-8 hours. Moderator: What do you think helped? Participant: Just keeping track of how often I sleep and you know what times I go to bed at. Moderator: Okay. And that’s p…	Volition	Sleep	Monitoring	None	Daily Check-In	2
2003	39	52	Moderator: Anything about the application that you found particularly actually kind of useful in terms of like Participant: It definitely helped me monitor my sleep more I’ve actually been getting much closer to, you know, usual 6-8 hours. Moderator: What do you think helped? Participant: Just keeping track of how often I sleep and you know what times I go to bed at. Moderator: Okay. And that’s p…	Environment	Routine	Constraints	None	Daily Check-In	2
2003	54	59	Anything you know kind of aside from you know the weekly check in problems and the reminders, anything like you think you’d like to see different about the application? That would make it better? Participant: Uhh. . . Moderator: More useful to you? Participant: Let’s look through it [looking through application]. I think I remember the first time I said I wasn’t terribly crazy about the powerpoin…	Motivation	None	Knowledge	Basic	Foundations	1
2003	318	331	Moderator: Sounds like sleep is something you worked on. Kind of getting more – Participant:Yeah I did get a much better sleep routine so that’s been helpful. Moderator:Did you use anything from the app or was it really more just checking in that helped you? Did you use any of the suggestions about getting more regular sleep? There’s some stuff in like lifestyles and [mumbles]Participant:Yeah, I …	Volition	Routine	Monitoring	None	App Overall	1
2003	333	353	Moderator:Did that come out of anything you did with the app or was it just kind of like you were checking in and so you made some changes to kind of get –Participant:I was checking in but I had a talk with [my coach] about it. That was one of the things that I wanted to do, you know, was get better sleep because before I was not getting – Moderator:Okay so that was kinda one of your goals? Parti…	Motivation	Sleep	Intention	None	Coaching	2
2003	333	353	Moderator:Did that come out of anything you did with the app or was it just kind of like you were checking in and so you made some changes to kind of get –Participant:I was checking in but I had a talk with [my coach] about it. That was one of the things that I wanted to do, you know, was get better sleep because before I was not getting – Moderator:Okay so that was kinda one of your goals? Parti…	Environment	Routine	Social Support - Coach	Coach-Legitimacy	Coaching	2
2003	371	390	Moderator:Okay. What about um in terms of like kind of the lifestyles that reduce risk section. Did you go through and personalize that? In terms of making plans for some of that stuff? Participant:Hmm. I did definitely do the sleep. Medication not so much. Have a bit of a better routine now than I did before. I think. You know that’s one of the plus sides of my, what I’m doing now with work is I…	Motivation	Sleep	Intention	None	Wellness Plan - Reduce Risk	2
2003	371	390	Moderator:Okay. What about um in terms of like kind of the lifestyles that reduce risk section. Did you go through and personalize that? In terms of making plans for some of that stuff? Participant:Hmm. I did definitely do the sleep. Medication not so much. Have a bit of a better routine now than I did before. I think. You know that’s one of the plus sides of my, what I’m doing now with work is I…	Environment	Routine	Constraints	None	Wellness Plan - Reduce Risk	2
2003	427	441	Moderator:And then in terms of the sleep and the routine it sounds like maybe – so it’s moderate alcohol – don’t drink too late at night – Did you actually do that? Participant:Yeah. I’ve been doing that less and it does help with sleep.Moderator:Is that helping with your sleep? That is actually a pretty major sleep tip generally. Cause kind the alcohol, even though it helps people fall asleep it…	Volition	Sleep	Planning	Coping	Wellness Plan - A&A	2
2003	427	441	Moderator:And then in terms of the sleep and the routine it sounds like maybe – so it’s moderate alcohol – don’t drink too late at night – Did you actually do that? Participant:Yeah. I’ve been doing that less and it does help with sleep.Moderator:Is that helping with your sleep? That is actually a pretty major sleep tip generally. Cause kind the alcohol, even though it helps people fall asleep it…	Volition	Healthy Habits	Goal Setting	None	Wellness Plan - A&A	2
2003	444	464	Moderator: You [also] had a job change that kind of helped a lot it sounds like. Participant:It helped a little bit in terms of having a better set routine but um -- Moderator:You feel like you’ve made some changes then on top of that? Participant:Yeah.Moderator:That made a difference? Participant:Yeah.Moderator:Okay. Do you feel like your mood has been better? Participant:Yeah.Moderator: Do you …	Environment	MSS	Constraints	None	Wellness Plan - A&A	1
2003	466	475	Moderator:Okay. So we talked a little bit about the daily check in. What was kind of your overall experience with it?Participant:I had a relatively decent experience with it. I feel like I got it done for the most part. Moderator:Do you feel like it was helpful to do? Participant:Yeah I uh it helped me get my sleep in check and keep track of how much I was sleeping and well that’s about it	Volition	Sleep	Monitoring	None	Daily Check-In	1
2003	540	551	Moderator:Um. So what was kind of your overall experience in working with Claire? Having a coach for this? Participant:It was good. Moderator:Yeah? What was good about it? Anything in particular? Participant:I think the call stuff helped set goals and I did reach those goals. Moderator:And those are mostly around sleep? Participant:Yeah.	Environment	Sleep	Social Support - Coach	Coach-Goal Setting	Coaching	1
2003	648	661	Moderator:Okay, um so we talked a little bit you worked on your routine, changed a little bit about when you were drinking, and um that seemed like it helped with your sleep. Anything else you did in terms of your sleep and routine that you feel like the application helped with? Checking in helped you monitor. Any other things that you made changes? Participant: Not really. I have been getting in…	Environment	Build Support	Social Support - Peers	Peers-Legitimacy	Daily Check-In	1
2003	663	673	Moderator: Okay. And do you feel like, did you, do, did you do any kind of the stuff about looking for early warning signs of depression or mania and kind of identifying what those signs are for you? Participant: Eh, a little bit. I mean I did notice myself, you know, a couple times feeling a little bit down but it never got too severe to the point where I couldn’t handle it.Moderator:Uh huh. Did…	Volition	MSS - Prodromal	Monitoring	None	Wellness Plan - A&A	1
2003	680	689	Moderator: Okay. So kind of overall what do you think is the strongest thing that stands out from using the application? Anything in particular? Participant: It did help me, you know, adjust to the new routine and set a bit better of a routine. I thought it was helpful for me. Moderator: Okay. Um, do you think it’ll, you’ll stick with that now that you know once you stop using it? Participant:Um,…	Motivation	Routine	Intention	None	Daily Check-In	1
2003	691	705	Moderator: Okay. And um you felt like, it sounds like you felt like you had some clear objectives about sleep when you started. Was there anything else you wanted to get out of using it? Participant: Um, sleep was a big thing for me. Cause for the longest time my sleep was all over the place and it wasn’t very healthy. There are of course other things that I do want to work on and I have worked o…	Motivation	Sleep	Attitudes	None	App Overall	3
2003	691	705	Moderator: Okay. And um you felt like, it sounds like you felt like you had some clear objectives about sleep when you started. Was there anything else you wanted to get out of using it? Participant: Um, sleep was a big thing for me. Cause for the longest time my sleep was all over the place and it wasn’t very healthy. There are of course other things that I do want to work on and I have worked o…	Motivation	Sleep	Intention	None	App Overall	3
2003	691	705	Moderator: Okay. And um you felt like, it sounds like you felt like you had some clear objectives about sleep when you started. Was there anything else you wanted to get out of using it? Participant: Um, sleep was a big thing for me. Cause for the longest time my sleep was all over the place and it wasn’t very healthy. There are of course other things that I do want to work on and I have worked o…	Motivation	Healthy Habits	Intention	None	App Overall	3
2003	709	719	Moderator: Okay. Do you have a sense of kind of what was the idea behind how this application was meant to help you? Participant: Yeah. Moderator: What do you think it was? How was it – what do you think was kind of the Participant: Kind of to make you more aware of different things like you know if you’re heading into a depressive episode or manic episode better managing that and sort of just se…	Volition	MSS - Episode	Monitoring	None	App Overall	1
2005	48	50	Participant: Um. I found the foundations a little basic but I have a master’s degree in clinical psych so it’s like oh yeah I remember reading about this in psychopathology. Um. So don’t take that as normative.	Motivation	None	Knowledge	Basic	Foundations	1
2005	86	106	Participant: I would really enjoy seeing those charts. I think it would’ve been useful. Moderator: Charts. What kind of charts? Participant: Um. Just the um like the daily tracking of how my mood is going, tracking so you can tell how your sleep is going um for something like medication where I was pretty able to be consistent, you know like okay this makes sense I can kind of rest knowing that I…	Motivation	Medication	Self-Efficacy	None	Daily Review	4
2005	86	106	Participant: I would really enjoy seeing those charts. I think it would’ve been useful. Moderator: Charts. What kind of charts? Participant: Um. Just the um like the daily tracking of how my mood is going, tracking so you can tell how your sleep is going um for something like medication where I was pretty able to be consistent, you know like okay this makes sense I can kind of rest knowing that I…	Volition	Medication	Monitoring	None	Daily Review	4
2005	86	106	Participant: I would really enjoy seeing those charts. I think it would’ve been useful. Moderator: Charts. What kind of charts? Participant: Um. Just the um like the daily tracking of how my mood is going, tracking so you can tell how your sleep is going um for something like medication where I was pretty able to be consistent, you know like okay this makes sense I can kind of rest knowing that I…	Volition	MSS - Prodromal	Monitoring	None	Daily Review	4
2005	108	114	Moderator: Okay. Sounds good. So I’m just going to go over some of the sections you’ve already mentioned so your overall experience with the foundations, what’d you think? Participant: I mean it was good. It was useful information, again I found it a bit on the basic side um but im pretty educated both as a consumer and as a professional so again I wouldn’t take that.	Motivation	None	Knowledge	Basic	Foundations	1
2005	116	123	Moderator: Anything you liked in particular? Or found useful in particular about the lessons? Participant: The awareness and action modules were probably the most helpful for me. The coping skills yeah dial up dial down I loved that, that was fantastic. It was very visual, um, very intuitive, you know I know on the few times that I was having kind of some mild depression symptoms okay you gotta d…	Volition	MSS - Prodromal	Monitoring	None	Wellness Plan - A&A	3
2005	116	123	Moderator: Anything you liked in particular? Or found useful in particular about the lessons? Participant: The awareness and action modules were probably the most helpful for me. The coping skills yeah dial up dial down I loved that, that was fantastic. It was very visual, um, very intuitive, you know I know on the few times that I was having kind of some mild depression symptoms okay you gotta d…	Volition	MSS - Prodromal	Adjustment	None	Wellness Plan - A&A	3
2005	116	123	Moderator: Anything you liked in particular? Or found useful in particular about the lessons? Participant: The awareness and action modules were probably the most helpful for me. The coping skills yeah dial up dial down I loved that, that was fantastic. It was very visual, um, very intuitive, you know I know on the few times that I was having kind of some mild depression symptoms okay you gotta d…	Volition	MSS - Residual	Evaluation	None	Wellness Plan - A&A	3
2005	125	134	Moderator: Did you look into any of the skills for that [hypomania]? Participant: I did. What did I do. [looking at application]. Deactivate your body. Deactivate your senses. Deactivate your mind. Decrease contacts. Decrease conversations. Um, it was a little bit less about the uh pacing um, yeah so the coping skills dial up for depression dial down for mania are super super super helpful Modera…	Capabilities	MSS - Episode	Skills	None	Foundations	1
2005	150	167	Moderator: Anything that you know you think was kind of missing or wanted to learn more about? Participant: I don’t see here, um, anything missing. Um. I think maybe with the lifestyle skills it would have been helpful for , it would have been helpful to have some tips about talking to friends and family about some of this stuff. And again, for the most part I’m lucky my friends and family are su…	Environment	Build Support	Social Support - Family & Friends	None	Wellness Plan - Resources	2
2005	169	194	Moderator:And what about like – do you feel like kind of within the lessons there was enough details about like what skills to practice? Participant:Yes. Moderator:There was? Participant:Yeah, I felt that there was enough. Moderator:There was enough. And do you feel like um there were enough kind of tools to practice the skills? Participant:Um for the first month yes. As we kind of got into the s…	Environment	Routine	Constraints	None	Daily Review	2
2005	218	220	Moderator:Can you kind of tell me about when did you use them, kind of why? Participant:Um yeah so the first thing that had been, like the low hanging fruit was the medication like one of the things that I wanted to do was get to 100% of medications and compliance and I knew exactly where my problems were. So going through those options of hey get a pill box put your medication some place where y…	Motivation	Medication	Self-Efficacy	None	Daily Review	3
2005	218	220	Moderator:Can you kind of tell me about when did you use them, kind of why? Participant:Um yeah so the first thing that had been, like the low hanging fruit was the medication like one of the things that I wanted to do was get to 100% of medications and compliance and I knew exactly where my problems were. So going through those options of hey get a pill box put your medication some place where y…	Motivation	Medication	Intention	None	Daily Review	3
2005	218	220	Moderator:Can you kind of tell me about when did you use them, kind of why? Participant:Um yeah so the first thing that had been, like the low hanging fruit was the medication like one of the things that I wanted to do was get to 100% of medications and compliance and I knew exactly where my problems were. So going through those options of hey get a pill box put your medication some place where y…	Environment	Medication	Prompts	None	Daily Review	3
2005	226	232	Moderator:Can you kind of tell me about when did you use [the skills], kind of why? Participant:...Um so the dial up dial down stuff um there were a couple of the skills that I used to try to get my sleep more on schedule in terms of you know obviously go to bed wake up at the same time every night. Are you worrying? Try writing down your stuff on a worry pad. Find out you’re not worrying? Start …	Volition	Routine	Adjustment	None	Toolbox	1
2005	234	255	Moderator:You think there’s anything that would be helpful or kind of that you might want to change about the skills or something where you can identify like if you’re struggling getting more extended or more options would be one thing? Participant:That would be one thing. Ah let’s see here. Moderator:It kind of seems like you did pretty well in selecting kind of figuring out which skills you wan…	Motivation	Healthy Habits	Intention	None	Wellness Plan - Reduce Risk	2
2005	274	280	Participant: I thought that the skills were really useful uhm and in fact I didn’t – there were far more there than what I actually used. Moderator:So you kind of felt like you got what you needed out of them? Participant:Yeah and I felt like if I were using this longer term that I would probably be dipping further into what was there and that it would be helpful.	Motivation	None	Knowledge	Useful	Toolbox	1
2005	319	329	Moderator: Did you identify people other than – Participant: Yeah, so obviously my partner. My little brother is very supportive he knows what’s going on. My best friend is very supportive he knows what’s going on and so these are all people who I would’ve contacted anyway. Moderator: So you had already identified – it wasn’t something new? Participant: I’d kind of identified them it wasn’t somet…	Environment	Build Support	Social Support - Family & Friends	None	Wellness Plan - Resources	1
2005	501	510	Particiapnt: So I mean the only thing that just didn’t really – really did not work well was the routine. Moderator:And what do you think the problem there was? Participant:Um. I think that I need pretty much daily reminders of where I’m supposed to be and when I’m supposed to be doing them so you know as much as I – it’s fine I can tell you I need to be in bed at 11 o clock but for whatever reas…	Motivation	Routine	Self-Efficacy	None	Wellness Plan - Reduce Risk	1
2005	514	519	Moderator:Okay. How’d you use this section? Participant:Um, so this section I used to um troubleshoot problems that I was having. Um so for instance sleep sometimes comes up as a problem I tend to be anxious at night. Um, wasn’t sure if that was worrying or more just like physiological anxiety and in attempting to write down my worries before I went to bed I realized I wasn’t really worrying I wa…	Volition	Sleep	Adjustment	None	Wellness Plan - Reduce Risk	1
2005	519	522	Moderator:Okay. How’d you use this section?... Similarly with the medication um you know tranquility enhancing activities, yoga class, mindfulness, birds eye view, like I was like okay I’m not feeling tranquil what am I supposed to do? Oop there is it. Moderator:So you kind of really used it to troubleshoot you were able to kind of go to that section take a look and kind of figure out which one m…	Volition	Healthy Habits	Adjustment	None	Wellness Plan - Reduce Risk	1
2005	531	536	Moderator:Okay. Anything you kind of liked or didn’t like about the reduced risk section? Participant:You know it was. It was helpful. Um, I think in some ways I ended up using the dial up and dial down skills as much as anything else in part because those I found really intuitive and it wasn’t hard for me to just kind of personalize them in my head like okay what am I feeling right now okay that…	Motivation	MSS - Prodromal	Self-Efficacy	None	Wellness Plan - Reduce Risk	2
2005	531	536	Moderator:Okay. Anything you kind of liked or didn’t like about the reduced risk section? Participant:You know it was. It was helpful. Um, I think in some ways I ended up using the dial up and dial down skills as much as anything else in part because those I found really intuitive and it wasn’t hard for me to just kind of personalize them in my head like okay what am I feeling right now okay that…	Volition	MSS - Prodromal	Adjustment	None	Wellness Plan - Reduce Risk	2
2005	538	562	Moderator:Mhm and was that did you ever refer to the awareness in action section around that? Or how did you use that section? Participant:So I did use it. Um you know if I had a number of days of slide ups - - couple of days of mild ups okay you know stuff is getting a little revved up here that’s probably something you need to address check in with my partner, check in with my best friend. Um, …	Volition	MSS - Prodromal	Monitoring	None	Wellness Plan - A&A	4
2005	538	562	Moderator:Mhm and was that did you ever refer to the awareness in action section around that? Or how did you use that section? Participant:So I did use it. Um you know if I had a number of days of slide ups - - couple of days of mild ups okay you know stuff is getting a little revved up here that’s probably something you need to address check in with my partner, check in with my best friend. Um, …	Volition	MSS - Prodromal	Adjustment	None	Wellness Plan - A&A	4
2005	538	562	Moderator:Mhm and was that did you ever refer to the awareness in action section around that? Or how did you use that section? Participant:So I did use it. Um you know if I had a number of days of slide ups - - couple of days of mild ups okay you know stuff is getting a little revved up here that’s probably something you need to address check in with my partner, check in with my best friend. Um, …	Environment	Build Support	Social Support - Family & Friends	Family & Friends-Task Planning	Wellness Plan - A&A	4
2005	673	679	Moderator:Okay, so it’s not clear sometimes. So it wasn’t clear to you while you were getting the feedback? Participant:Exactly. Not always. Um but like the sleep thing makes a lot of sense that if your sleep habits are – if your sleep amount is going down precipitously then that’s – even if you’re not noticing it – like that’s something that needs to be flagged because that’s a big problem.	Motivation	Sleep	Attitudes	None	Daily Review	1
2005	725	743	Moderator:Did you use the feedback and follow up on it? Participant:Mhm, yeah. Moderator:How’d you do that? What kind of things did you do? Participant:For example, um, with the medication issue I didn’t hit all my medications okay noticed you haven’t been taking your medications consistently, what’s going on? Yeah was it cost, was it people getting in your way, was it being forgetful, was it som…	Volition	Medication	Evaluation	None	Daily Review	1
2005	810	827	Moderator:One thing I noticed is that sometimes a couple weeks in a row you pushed two or three of the depression symptoms on this list, is that cause they were new or because – Participant:It’s because they’re chronic. So like the negative thinking regardless of what else is going on is just there. My self-esteem is not great. And if I can find a way to make a catastrophe out of it I probably wi…	Volition	MSS - Residual	Monitoring	None	Daily Review	1
2005	838	845	Participant: And the weekly um I think the weekly would’ve been helpful for residual symptoms because I know that I have some just kind of ongoing – the negative thinking is just ongoing. I haven’t figured out how to address it. Um it’s been going on for decades who knows maybe I should just give up on it [laughs] but um and I did notice, I mean I am aware that I have some residual symptoms of de…	Volition	MSS - Residual	Monitoring	None	Weekly Check-In	1
2005	933	940	Moderator: Okay. Um how would you describe your overall experience working with the coach? What’d you think about that? Participant: She was great. Moderator: What’d you think about – I know she’s great – Participant: Of course she’s great!	Environment	None	Social Support - Coach	Coach-Bond	Coaching	1
2005	942	965	Moderator: What about the idea of working with a coach? Participant: Um. I liked the idea of working with a coach. You know I tend to be kind of a do it yourself - er um so I had to kind of get in the mindset of you know this person is here to help me use this thing as best as I can um you know to the extent that I was able to do that she was very helpful um I did like that she’s like okay so wha…	Environment	None	Social Support - Coach	Coach-Accountability	Coaching	2
2005	942	965	Moderator: What about the idea of working with a coach? Participant: Um. I liked the idea of working with a coach. You know I tend to be kind of a do it yourself - er um so I had to kind of get in the mindset of you know this person is here to help me use this thing as best as I can um you know to the extent that I was able to do that she was very helpful um I did like that she’s like okay so wha…	Environment	None	Social Support - Coach	Coach-Goal Setting	Coaching	2
2005	967	980	Moderator: And like was it difficult or was it useful to work with the coach? Participant: No, I mean again there was nothing. The only, I guess the only thing that was a little difficult was scheduling and that’s in part because my schedule was a little chaotic. Um but other than that. Moderator:Appropriate length? You got something out of it? Participant: Yeah, appropriate length. I got somethi…	Environment	None	Social Support - Coach	Coach-Accountability	App Overall	3
2005	967	980	Moderator: And like was it difficult or was it useful to work with the coach? Participant: No, I mean again there was nothing. The only, I guess the only thing that was a little difficult was scheduling and that’s in part because my schedule was a little chaotic. Um but other than that. Moderator:Appropriate length? You got something out of it? Participant: Yeah, appropriate length. I got somethi…	Environment	None	Social Support - Coach	Coach-Goal Setting	Coaching	3
2005	1049	1065	Moderator: Would you been able do you think to take in data about your routine? Would that have been helpful? Participant: I think that would’ve been helpful.Moderator: And like getting groggy un-hysterical, is that something you thought about talking to your psychiatrist about? Participant: I talked to him about that. Moderator: And the feedback he gave you – [talking over each other]Participant…	Motivation	Medication	Attitudes	None	Daily Review	2
2005	1049	1065	Moderator: Would you been able do you think to take in data about your routine? Would that have been helpful? Participant: I think that would’ve been helpful.Moderator: And like getting groggy un-hysterical, is that something you thought about talking to your psychiatrist about? Participant: I talked to him about that. Moderator: And the feedback he gave you – [talking over each other]Participant…	Environment	Routine	Social Support - Therapist & Psychiatrist	Therapist & Psychiatrist-Coping Planning	Daily Review	2
2005	1067	1077	Moderator: Okay, alright. Let’s see so, so how much do you think doing this kind of affected your medication use or how – Participant: Um I think it made a positive impact on my medication use. Um that morning dose of lithium always got me um and I miss it far far far less frequently now. Moderator: Did you do something different? Participant: Um I stuck a bottle of lithium by my keys um and a bo…	Environment	Medication	Prompts	None	App Overall	1
2005	1094	1116	Moderator: What about kind of identifying, monitoring, and kind of managing early warning signs? Participant: They were helpful. Moderator: What, how? How did you use it? What do you think was good about it? Participant: Um I noticed, I noticed when I was having a mild up-phase um I don’t think I would’ve noticed it without the personalized anchors um that’s something that I tend to have less ins…	Motivation	MSS - Prodromal	Self-Efficacy	None	Wellness Plan - A&A	2
2005	1094	1116	Moderator: What about kind of identifying, monitoring, and kind of managing early warning signs? Participant: They were helpful. Moderator: What, how? How did you use it? What do you think was good about it? Participant: Um I noticed, I noticed when I was having a mild up-phase um I don’t think I would’ve noticed it without the personalized anchors um that’s something that I tend to have less ins…	Volition	MSS - Prodromal	Monitoring	None	Wellness Plan - A&A	2
2005	1118	1126	Moderator: Okay. Uh what is kind of the strongest memory you have in using it overall? Participant: Strongest memory? Moderator:Yeah what kind of stands out? Participant: Strongest memory is uh pulling my mood back from that mild up. It was a big deal. I was really glad to have that phone in my hands when I realized that was happening.	Volition	MSS - Prodromal	Monitoring	None	Wellness Plan - A&A	2
2005	1154	1162	Moderator: Positive. Okay. Did you kind of have a clear objective when you started using it? Participant: I did. Um so one of the things that I wanted to do was get my medication use up to speed um which I was able to do. Um and my other big goal was to get my sleep re-regulated. Um and I felt like I had less success with that but that it was still successful. Um yeah. I mean if we were looking a…	Motivation	Medication	Intention	None	App Overall	2
2005	1154	1162	Moderator: Positive. Okay. Did you kind of have a clear objective when you started using it? Participant: I did. Um so one of the things that I wanted to do was get my medication use up to speed um which I was able to do. Um and my other big goal was to get my sleep re-regulated. Um and I felt like I had less success with that but that it was still successful. Um yeah. I mean if we were looking a…	Motivation	Sleep	Intention	None	App Overall	2
2005	1164	1178	Moderator: Okay. What do you think – if you had to kind of describe what do you think the idea was behind how this was supposed to help you what do you think was the idea? Participant: I think it was supposed to help me notice both from a personalized standpoint and a research based standpoint when I might be having a mood episode or, I take that back, when I might be starting to have a mood epis…	Volition	MSS - Prodromal	Monitoring	None	Wellness Plan - A&A	1
2008	15	23	Moderator: [Talking about timing] Tell me what was your overall experience using the Livewell application?Participant: It was really good because it gives me motivation to remember what’s happening in the last day. Taking medications, what time I went to sleep and what time I get up in the morning. Also it’s giving me track. It will track about what’s happening for me. Because after I put all my …	Environment	Medication	Reinforcement	None	Daily Check-In	3
2008	15	23	Moderator: [Talking about timing] Tell me what was your overall experience using the Livewell application?Participant: It was really good because it gives me motivation to remember what’s happening in the last day. Taking medications, what time I went to sleep and what time I get up in the morning. Also it’s giving me track. It will track about what’s happening for me. Because after I put all my …	Volition	Sleep	Monitoring	None	Daily Review	3
2008	15	23	Moderator: [Talking about timing] Tell me what was your overall experience using the Livewell application?Participant: It was really good because it gives me motivation to remember what’s happening in the last day. Taking medications, what time I went to sleep and what time I get up in the morning. Also it’s giving me track. It will track about what’s happening for me. Because after I put all my …	Volition	Routine	Monitoring	None	Daily Review	3
2008	29	38	Moderator: Did you use the feedback at all? Did you change anything you were doing?Participant: Nothing, just the same regular things. But right now I have a part time job on Monday, Tuesday and Thursday and have volunteer work on Wednesday and Friday so I have full time weeks. So it’s more structured and more going out. I feel I have a normal energy; not high not low. Moderator: So your energy i…	Environment	Routine	Constraints	None	Daily Review	1
2008	74	83	Moderator: What did you think about the foundations?Participant: Foundations was very nice and fantastic because it gives a good idea about your illness and about your symptomology and signs and how you cope with it. It’s a reminder to you what you are facing and what you can do with it.Moderator: Was there anything in particular that you found useful or that you liked about the lessons?Participa…	Motivation	MSS - Residual	Knowledge	Useful	Foundations	1
2008	162	172	Moderator:Which skills did you try to practice?Participant:It was this one. The lifestyle skills.Moderator:Were there any ones in particular that you used?Participant:About the medications. I take them at a certain time at night at 7:00 and go to sleep around 9 or 10. Because the medications work after one or two hours. 1500 mg right now and 7.5 mg. So it takes me time so the drug will work. I fe…	Volition	Medication	Planning	Task	Wellness Plan - Reduce Risk	1
2008	271	277	Moderator:You liked the lifestyle skills?Participant:Yes.Moderator:What did you like about it?Participant:Because it gives an idea of what I will face. What’s the danger.	Motivation	None	Knowledge	Useful	Wellness Plan - Overall	1
2008	279	286	Moderator: So did you review your anchors and your plans? Participant: Yes. It’s good how they are describing each of it. And when you and have a comparison with awareness and action it is very good because it’s good to know the colors and this is severe and moderate or you have to go to the hospital or see your doctor. Moderator:So kind of the levels and the colors and what you should do. You fo…	Volition	MSS	Monitoring	None	Wellness Plan - A&A	1
2008	327	339	Moderator:What did you think about the daily check in?Participant:It was very nice. There was the medications. Going to and out of bed.Moderator:It helped you keep track of what to remember.Participant: Yeah.Moderator:So tracking your bed time…Participant:There were some problems. Sometimes when I was very tired the next day I could not remember when I went to sleep. Time to go to bed and time of…	Volition	Routine	Monitoring	None	Daily Check-In	1
2008	347	350	Moderator: What about the wellness rating each day? Was that helpful to you?Participant:Yeah. The scale. It giving me an approach of what I’m doing. If I’m on the right track, if I’m sick and I need help.	Volition	MSS	Monitoring	None	Daily Check-In	1
2008	415	435	Moderator:I got it. How did you like working with the coach?Participant:He was very nice and kind. Patient. Anything I asked him to do he was doing for me. Moderator:Did you feel like it helped you work through the foundations?Participant:Yeah. He told me about everything. But unfortunately there is a lot of information so maybe you can’t get it the first time. You have to have more visits to tra…	Environment	None	Social Support - Coach	Coach-Bond	Coaching	1
2008	437	443	Moderator:Do you think this application affected how you work with your psychiatrist? Did you make any changes?Participant: No, it’s better. It gives me more data. And I told my psychiatrist that I give you permission to get into my data of the research. He can work with [Psychiatrist]. He told me thank you very much and I will look for it. The work as a team is very critical for the patient. He …	Environment	Build Support	Social Support - Therapist & Psychiatrist	Therapist & Psychiatrist-Monitoring	App Overall	1
2008	483	495	Moderator:Just a reminder to do that. Did it make any difference to you in terms of identifying and monitoring early warning signs?Participant:Yes, it’s very nice.Moderator:What did you do differently? Participant:It just gives me immediate feedback. Like if I’m on the right track or if I have any dramatic changes like up or down depression or mania. I have to call my doctor. It helped.Moderator:…	Volition	MSS - Episode	Evaluation	None	Daily Review	1
2008	524	527	Moderator: Okay. What do you think worked best for you about this application?Participant: Just to remind me that I took all the medications, time of sleep, time of going to bed, and the sleep better.	Volition	Medication	Monitoring	None	App Overall	3
2008	524	527	Moderator: Okay. What do you think worked best for you about this application?Participant: Just to remind me that I took all the medications, time of sleep, time of going to bed, and the sleep better.	Volition	Sleep	Monitoring	None	App Overall	3
2008	524	527	Moderator: Okay. What do you think worked best for you about this application?Participant: Just to remind me that I took all the medications, time of sleep, time of going to bed, and the sleep better.	Volition	Routine	Monitoring	None	App Overall	3
2016	53	64	Moderator: What did you like about the coach conversations? What was helpful?Participant: One of my goals was to take my meds more religiously, so Rachel and I came up with different ways to do that. Like my morning med is still something I’m working on, which is like the booster so it’s not as important, I mean they are both important but it’s not the main one, so keeping that where I’m going to…	Motivation	Medication	Intention	None	Wellness Plan - Overall	2
2016	53	64	Moderator: What did you like about the coach conversations? What was helpful?Participant: One of my goals was to take my meds more religiously, so [my coach] and I came up with different ways to do that. Like my morning med is still something I’m working on, which is like the booster so it’s not as important, I mean they are both important but it’s not the main one, so keeping that where I’m goin…	Environment	Medication	Social Support - Coach	Coach-Prompts/Cues	Wellness Plan - Overall	2
2016	62	90	Moderator: So talking through strategies?Participant: ... was really helpful. And then talking through the Wellness Plan, that was a big long conversation and that was helpful because it made me consider all mood ranges that I’ve had and the different things I should do in those scenarios.Moderator: Did you come up with things to do in different scenarios?Participant: Yeah, most of them were call…	Environment	MSS - Prodromal	Social Support - Coach	Coach-Monitoring	Wellness Plan - A&A	4
2016	62	90	Moderator: So talking through strategies?Participant: ... was really helpful. And then talking through the Wellness Plan, that was a big long conversation and that was helpful because it made me consider all mood ranges that I’ve had and the different things I should do in those scenarios.Moderator: Did you come up with things to do in different scenarios?Participant: Yeah, most of them were call…	Environment	MSS - Prodromal	Social Support - Family & Friends	Family & Friends-Knowledge	Wellness Plan - A&A	4
2016	62	90	Moderator: So talking through strategies?Participant: ... was really helpful. And then talking through the Wellness Plan, that was a big long conversation and that was helpful because it made me consider all mood ranges that I’ve had and the different things I should do in those scenarios.Moderator: Did you come up with things to do in different scenarios?Participant: Yeah, most of them were call…	Environment	Build Support	Social Support - Family & Friends	Family & Friends-Task Planning	Wellness Plan - A&A	4
2016	73	90	Moderator: Using support is a good strategy.Participant: yeah, so just knowing even if it’s a +1 or -1, and also just noticing that those are just normal mood variations; my mom doesn’t get that quite yet, which can be frustrating. It was also good, like I could talk to Rachel about that, like this is something I want to work on. Like I understand the mood variations but also having other people …	Environment	Build Support	Social Support - Coach	Coach-Legitimacy	Wellness Plan - Overall	4
2016	92	103	Moderator: Yeah. So what about the foundations? [Trying to pull them up on phone] Moderator: What did you think about those?Participant: They weren’t totally new to me, because I’ve done a lot of DBT.Moderator: Just your general impression.Participant: I remember reading over them. I remember telling [my coach] they weren’t really anything new …… so they were a nice refresher, I guess, for me. I’…	Motivation	None	Knowledge	Basic	Foundations	1
2016	105	115	Moderator: Was the stuff on how to put together your wellness plan helpful? Or the awareness and action…the last couple of ones?Participant: I don’t remember.Moderator: Didn’t stand out then.Participant: Definitely the medications stood out because that was my kind of thing. Not really that I had negative beliefs or anything about medications but just why they are important, and even if they don’…	Motivation	Medication	Attitudes	None	Foundations	1
2016	119	127	Participant: I think whichever talked about sleep and routine, that was also helpful. I’m on the quarter system so my routine changes every 10 weeks or week to week depending on school, so just keeping a routine. Moderator: Can be challenging.Participant: Yeah it is, but I’m a good sleeper so it’s easy for me to sleep in the same window.	Motivation	Routine	Self-Efficacy	None	Foundations	1
2016	129	138	Moderator: Was there anything confusing or unclear about the lessons? Or wasn’t useful?Participant: Not really, I mean it’s also hard because I came in with a fair amount of knowledge so it’s hard to say what would have been helpful for me. Like I said, a lot of it was review.Moderator: Was there anything missing or that you wanted to learn more about that you felt should have been in there?Parti…	Motivation	None	Knowledge	Basic	Foundations	1
2016	152	160	Moderator: Okay. Let’s talk about the skills section. What was your overall experience with that?Participant: I did in the beginning, but they were repetitive because it was always like I missed a dose or I slept in that day didn’t keep a routine, so in the beginning they were kind of helpful. I think my conversations with [my coach] were a little more helpful in terms of figuring out exactly wha…	Environment	Medication	Social Support - Coach	Coach-Goal Setting	Daily Review	3
2016	152	160	Moderator: Okay. Let’s talk about the skills section. What was your overall experience with that?Participant: I did in the beginning, but they were repetitive because it was always like I missed a dose or I slept in that day didn’t keep a routine, so in the beginning they were kind of helpful. I think my conversations with [my coach] were a little more helpful in terms of figuring out exactly wha…	Environment	Routine	Social Support - Coach	Coach-Goal Setting	Daily Review	3
2016	162	169	Moderator: Did you use any of the skills?Participant: Not really.Moderator: Why not?Participant: I don’t know. I don’t know. I took more from my conversations with [my coach] than what the phone was telling me I guess.	Environment	None	Social Support - Coach	Coach-Legitimacy	Daily Review	1
2016	162	193	Moderator: Did you use any of the skills?Participant: Not really.Moderator: Why not?Participant: I don’t know. I don’t know. I took more from my conversations with Rachel than what the phone was telling me I guess. Moderator: What kind of things did you do after you talked to her?Participant: Like I said, I would set alarms for medications, I’d like .. I mean on the app I would note when I went t…	Environment	Medication	Prompts	None	Daily Review	2
2016	162	193	Moderator: Did you use any of the skills?Participant: Not really.Moderator: Why not?Participant: I don’t know. I don’t know. I took more from my conversations with [my coach] than what the phone was telling me I guess. Moderator: What kind of things did you do after you talked to her?Participant: Like I said, I would set alarms for medications, I’d like .. I mean on the app I would note when I we…	Volition	Routine	Monitoring	None	Daily Review	2
2016	205	215	Moderator: So we talked a little bit about the wellness plan. It seems that your overall experience was that you found some aspects of it helpful. What in particular did you think was useful about it?Participant: I think just when we personalized it, like going through each mood variation level and kind of noting, ‘hey this is what I’ve personally experienced’ because at first it was really gener…	Motivation	MSS - Prodromal	Norms	None	Wellness Plan - A&A	2
2016	217	231	Moderator: Do you feel like you got better at it at all?Participant: Yeah I do. I think, definitely, I think the main one was in terms of mania…I was trying to get better between 1 and 2 because my mom will say I’m irritated or whatever and I don’t feel really irritated or I don’t think it’s justifiable, but sometimes it’s just like me and my mom…um but just like noticing, and it kind of made me …	Environment	MSS - Prodromal	Social Support - Coach	Coach-Legitimacy	Wellness Plan - A&A	3
2016	217	231	Moderator: Do you feel like you got better at it at all?Participant: Yeah I do. I think, definitely, I think the main one was in terms of mania…I was trying to get better between 1 and 2 because my mom will say I’m irritated or whatever and I don’t feel really irritated or I don’t think it’s justifiable, but sometimes it’s just like me and my mom…um but just like noticing, and it kind of made me …	Environment	MSS - Prodromal	Social Support - Family & Friends	Family & Friends-Monitoring	Wellness Plan - A&A	3
2016	217	231	Moderator: Do you feel like you got better at it at all?Participant: Yeah I do. I think, definitely, I think the main one was in terms of mania…I was trying to get better between 1 and 2 because my mom will say I’m irritated or whatever and I don’t feel really irritated or I don’t think it’s justifiable, but sometimes it’s just like me and my mom…um but just like noticing, and it kind of made me …	Volition	MSS - Prodromal	Monitoring	None	Wellness Plan - A&A	3
2016	313	323	Moderator:It is really is about charting your own life, kind of go back historically, so it’s hard. Participant: Yeah, but that’s part of what I liked about the weekly thing, I was looking back on the week as a whole, the day of I’m just going to click a 1 or a 2 or whatever I’m feeling and then…Moderator: So having a review of the week would be helpful?Participant: Yeah that would be helpful too…	Volition	Monitored	Monitoring	None	Toolbox	2
2016	416	456	Moderator: Because like for this, we were talking about this yesterday, you could put like going to meetings, sobriety, things that are more specific to you.Participant: Like maintain sobriety, right, exactly. Moderator: The other thing we have been wondering about is that a lot of times these plans are really set around goals like maintain sobriety…Participant: Right. Moderator: Going to meeting…	Volition	Medication	Planning	Task	Wellness Plan - Reduce Risk	2
2016	484	496	Moderator:Okay. So we talked a little bit about the daily check in, what was your overall experience with it? Participant:... It was like…I think the daily review was really helpful…Moderator: The daily review was helpful?Participant: Yeah because I wanted my meds to be a certain percent. I wanted to go up in my percentages and stuff.	Environment	Medication	Reinforcement	None	Daily Review	1
2016	583	588	Moderator: Alright. What did you think about the daily review? Seems like you used it somewhat. Participant: Yeah. I just…I like charts. I like that it tells me I got 100% of the sleep I needed. In terms of medications, I was dinged a little but that was also helpful in terms of motivating me.	Environment	Medication	Reinforcement	None	Daily Review	2
2016	583	588	Moderator: Alright. What did you think about the daily review? Seems like you used it somewhat. Participant: Yeah. I just…I like charts. I like that it tells me I got 100% of the sleep I needed. In terms of medications, I was dinged a little but that was also helpful in terms of motivating me.	Environment	Sleep	Reinforcement	None	Daily Review	2
2016	588	595	Participant: And did it talk about…it had routine in it as well, didn’t it? I was kind of surprised because I thought I had a good routine, but apparently not or not as good as I thought it was. Moderator: Did you understand what was going on with the routine? Participant: I think it was just when I was going to bed. Because I got the same amount of sleep it was just that the hours were shifting,…	Volition	Routine	Monitoring	None	Daily Review	1
2016	597	613	Moderator: Do you think it would be helpful to actually like hover on that bar and see what your goal for bed time and rise time would be?Participant: Yeah, that would be helpful. Moderator: Because that’s what happens. We enter…you tell us like…mine is set 11-12:30 is bed time and rise time is 6:30-8:00 and you can see how hard it is for me to remember that, but I think if you could hover on the…	Environment	Routine	Constraints	None	Daily Review	2
2016	638	649	Moderator: Anything else about…did you ever do stuff after you did the daily review? After you got the feedback, and kind of looked over the daily review, did you ever do anything different? Participant: Well it was usually a reminder to take my meds. Or if I wasn’t going to bed right then, I would remember to put them close to my bed. I don’t think, I know it would lead you to skills sometimes, …	Environment	Medication	Prompts	None	Daily Review	3
2016	639	644	Moderator: Anything else about…did you ever do stuff after you did the daily review? After you got the feedback, and kind of looked over the daily review, did you ever do anything different? Participant: Well it was usually a reminder to take my meds. Or if I wasn’t going to bed right then, I would remember to put them close to my bed.	Environment	Medication	Prompts	None	Daily Review	3
2016	688	707	Moderator: What do you think the main problems were [ with remembering medication]? Forgetfulness, ease of doing it? Participant: It’s really like, well I’m either sleeping at my apartment, my boyfriend’s, or my moms, so sometimes I don’t have them with me because I didn’t plan ahead or think ahead that far. And then sometimes I’ve had the longest day ever, I’m just going to take a shower and go …	Environment	Medication	Constraints	None	Daily Check-In	1
2016	713	737	Moderator: So the weekly surveys, what did you think?Participant: Is that the weekly check in?Moderator: That’s the weekly check in, yeah.Participant: Those, those I found more helpful. I think because I didn’t see my anchors everyday at the daily check in, like, going through and saying hey was I irritable today or noticeably talkative…it’s just easier…it was just nice to reflect on a longer per…	Volition	MSS - Prodromal	Monitoring	Checking In	Weekly Check-In	4
2016	713	737	Moderator: So the weekly surveys, what did you think?Participant: Is that the weekly check in?Moderator: That’s the weekly check in, yeah.Participant: Those, those I found more helpful. I think because I didn’t see my anchors everyday at the daily check in, like, going through and saying hey was I irritable today or noticeably talkative…it’s just easier…it was just nice to reflect on a longer per…	Volition	MSS - Prodromal	Monitoring	Insight-Reflection	Weekly Check-In	4
2016	713	737	Moderator: So the weekly surveys, what did you think?Participant: Is that the weekly check in?Moderator: That’s the weekly check in, yeah.Participant: Those, those I found more helpful. I think because I didn’t see my anchors everyday at the daily check in, like, going through and saying hey was I irritable today or noticeably talkative…it’s just easier…it was just nice to reflect on a longer per…	Motivation	MSS - Prodromal	Insight	None	Weekly Check-In	4
2016	713	743	Moderator: So the weekly surveys, what did you think?Participant: Is that the weekly check in?Moderator: That’s the weekly check in, yeah.Participant: Those, those I found more helpful. I think because I didn’t see my anchors everyday at the daily check in, like, going through and saying hey was I irritable today or noticeably talkative…it’s just easier…it was just nice to reflect on a longer per…	Volition	MSS - Prodromal	Monitoring	None	Weekly Check-In	4
2016	744	774	Moderator: Do you think after doing the daily check ins for a while you got a little bit better sense of what your anchors were?Participant: I did. It was helpful, like [my coach] told me go back and look at them. So when I did go back and look at them it was helpful. Moderator: But that was kind of more work than you wanted to do? Participant: Yeah that was more work than I wanted to do for the …	Environment	MSS	Social Support - Coach	Coach-Legitimacy	Daily Check-In	3
2016	744	774	Moderator: Do you think after doing the daily check ins for a while you got a little bit better sense of what your anchors were?Participant: I did. It was helpful, like [my coach] told me go back and look at them. So when I did go back and look at them it was helpful. Moderator: But that was kind of more work than you wanted to do? Participant: Yeah that was more work than I wanted to do for the …	Environment	MSS	Social Support - Family & Friends	Family & Friends-Knowledge	Daily Check-In	3
2016	744	774	Moderator: Do you think after doing the daily check ins for a while you got a little bit better sense of what your anchors were?Participant: I did. It was helpful, like Rachel told me go back and look at them. So when I did go back and look at them it was helpful. Moderator: But that was kind of more work than you wanted to do? Participant: Yeah that was more work than I wanted to do for the dail…	Volition	MSS	Monitoring	None	Daily Check-In	3
2016	849	878	Moderator: So what was kind of your experience working with the coach?Participant: It was really good. I think the first few weeks we had some scheduling issues. But she was really, she called me on a Saturday once which was super nice of her. And, yeah, she was really fun to talk to, and I felt like we got along well. And she was helpful with coming up with those strategies like I said…can you g…	Environment	None	Social Support - Coach	Coach-Bond	Coaching	4
2016	849	878	Moderator: So what was kind of your experience working with the coach?Participant: It was really good. I think the first few weeks we had some scheduling issues. But she was really, she called me on a Saturday once which was super nice of her. And, yeah, she was really fun to talk to, and I felt like we got along well. And she was helpful with coming up with those strategies like I said…can you g…	Environment	None	Social Support - Coach	Coach-Legitimacy	Coaching	4
2016	966	978	Moderator:Alright. So this wasn’t totally set up for things, but is using the application, did it change how you work with your psychiatrist at all? Or your therapist?Participant:Not really, no.Moderator:Do you think it could have? Would you be okay if maybe-Participant:Um, I felt like, I feel like I’m meeting with my psychiatrist in the next few weeks, and so I feel like I can sort of say, hey, …	Volition	MSS - Prodromal	Monitoring	None	Wellness Plan - A&A	1
2016	981	1003	Participant:Um, I mean, I felt a little over, like a little too much therapy I guess because I felt like my talks with Rachel was going through my moods for the week and that sort of thing too. And then I’d see my therapist and be like, okay. This is a lot of talking about my mood. Um-Moderator:Okay.Participant:-so, yeah, I don’t know.Moderator:So maybe being able to have your therapist or your p…	Environment	MSS	Social Support - Coach	Coach-Accountability	Coaching	2
2016	981	1003	Participant:Um, I mean, I felt a little over, like a little too much therapy I guess because I felt like my talks with [my coach] was going through my moods for the week and that sort of thing too. And then I’d see my therapist and be like, okay. This is a lot of talking about my mood. Um-Moderator:Okay.Participant:-so, yeah, I don’t know.Moderator:So maybe being able to have your therapist or yo…	Environment	Build Support	Social Support - Assessor	Assessor-Legitimacy	Coaching	2
2016	1020	1039	Moderator:So, what do you think overall? How did using this affect your medication use? Do you feel like it changed?Participant:I think it helped, yeah, a lot. Um, well it was kind of…my medications changed in October ish, and I was still trying to get them balanced out in November. Moderator:Mhm.Participant:Um, so, yeah. It helped me with the Latuda a ton. Moderator:Okay. What kind of changed, I…	Environment	Medication	Reinforcement	None	App Overall	1
2016	1040	1058	Moderator: Okay. So kind of checking in, and then seeing where you were relative to where you wanted to be was motivating- Participant: Right, exactly. Moderator: -and helped you kinda work on strategy? Participant: …yeah, and setting the goals to even do that I think weekly just being like, hey, this week, and I think that’s a big thing too with any mental illness is one day at a time. [laughs] …	Volition	Medication	Goal Setting	None	Daily Check-In	1
2016	1062	1077	Moderator: How about in terms of getting sleep? It sounds like you were already doing pretty well with that. Participant: Yeah, I like sleep. Moderator: Did it change at all? Participant: [laughs] Um, uh, no, again I think it made me realize that maybe, maybe the windows were just off, I don’t know, cause I felt like I was putting the same time in every day- Moderator: You felt like your routine …	Volition	Routine	Evaluation	None	Daily Check-In	2
2016	1062	1077	Moderator: How about in terms of getting sleep? It sounds like you were already doing pretty well with that. Participant: Yeah, I like sleep. Moderator: Did it change at all? Participant: [laughs] Um, uh, no, again I think it made me realize that maybe, maybe the windows were just off, I don’t know, cause I felt like I was putting the same time in every day- Moderator: You felt like your routine …	Volition	Routine	Adjustment	None	Daily Check-In	2
2016	1084	1107	Moderator:So one of the things we’re changing, and I’d just get a sense if you thought it’d be helpful, instead of just having people check in when they go to bed and when they get up, which is really about when you go to bed-Participant:Yeah.Moderator:-and you get up, is to actually give people the option to put in how long they actually feel like they were asleep. Participant:Yeah.Moderator:Dir…	Volition	Routine	Monitoring	None	Daily Check-In	1
2016	1109	1118	Moderator:Did you feel like checking in over time that you paid a little more attention to when you went to sleep and when you got up? So that you could check in?Participant:Yeah. And I usually did, cause I was checking in at night and then I’d be asleep an hour later or something. Or I’d be like, when did I check in yesterday? Cause I went to bed right after. That sort of thing. Moderator: Okay.…	Volition	Routine	Monitoring	None	Daily Check-In	1
2016	1131	1155	Moderator: How about kind of just identifying and monitoring, and kind of managing early warning signs or lingering symptoms. Do you think it changed how you deal with that at all? Participant:I think yeah. I think just every day having to go in and, I mean like I said before, I think it helped me realize that it’s okay to have mood variations, that’s human. So, which is something I’m still deali…	Environment	MSS	Social Support - Coach	Coach-Monitoring	Wellness Plan - A&A	3
2016	1131	1155	Moderator: How about kind of just identifying and monitoring, and kind of managing early warning signs or lingering symptoms. Do you think it changed how you deal with that at all? Participant:I think yeah. I think just every day having to go in and, I mean like I said before, I think it helped me realize that it’s okay to have mood variations, that’s human. So, which is something I’m still deali…	Motivation	MSS - Prodromal	Norms	None	Wellness Plan - A&A	3
2016	1159	1180	Moderator:Cool. What’s kind of your strongest memory overall from using it?Participant:Strongest memory…[laughs]Moderator:That kind of sticks out in your mind. Anything in particular?Participant:Um, I just, I really liked the weekly check-ins. That’s probably my favorite part of it-Moderator:So kind of reflecting-Participant:-and the action plan, yeah. Just like, you have so many safety nets that…	Volition	Build Support	Monitoring	Checking In	Weekly Check-In	3
2016	1180	1193	Moderator: What do you think worked the least well? And we talked about some but it sounds like… Participant:Um, I probably didn’t, I don’t think the foundations were super helpful to me. But again, that’s not to say it wouldn’t be helpful to other people. [laughs] …so, yeah, I felt like they were just kind of broad and I know there’s a whole range of bipolar disorder and severities and things, s…	Motivation	Medication	Knowledge	Basic	Foundations	2
2016	1216	1229	Moderator: Do you think [LiveWell] had any impact on kind of your life overall?Participant:The whole app?Moderator:Yeah, just kind of how you do things, or symptoms, or-Participant:Yeah, I still have my alarm that goes off every day and it definitely, I like pause, and think, and I could be in the middle of homework or writing a paper or whatever, and I’ll be like oh, check in to LiveWell, do I h…	Volition	Medication	Monitoring	Insight-Reflection	Daily Check-In	2
2016	1216	1229	Moderator: Do you think [LiveWell] had any impact on kind of your life overall?Participant:The whole app?Moderator:Yeah, just kind of how you do things, or symptoms, or-Participant:Yeah, I still have my alarm that goes off every day and it definitely, I like pause, and think, and I could be in the middle of homework or writing a paper or whatever, and I’ll be like oh, check in to LiveWell, do I h…	Motivation	Medication	Insight	None	Daily Check-In	2
2016	1237	1254	Moderator: Alright….how about, do you feel like you had a clear objective when you started this? About what you wanted to get out of it? Participant: I think I wanted to understand my moods better, I think that was my main thing. And then throughout, it was kind of get better and medication. Moderator: Do you feel like you made headway on that? Participant: Yeah I definitely think, like I’ve said…	Motivation	Medication	Intention	None	Daily Check-In	2
2016	1237	1254	Moderator: Alright….how about, do you feel like you had a clear objective when you started this? About what you wanted to get out of it? Participant: I think I wanted to understand my moods better, I think that was my main thing. And then throughout, it was kind of get better and medication. Moderator: Do you feel like you made headway on that? Participant: Yeah I definitely think, like I’ve said…	Motivation	MSS	Intention	None	Daily Check-In	2
2016	1327	1254	Moderator:Alright….how about, do you feel like you had a clear objective when you started this? About what you wanted to get out of it?Participant:I think I wanted to understand my moods better, I think that was my main thing. And then throughout, it was kind of get better and medication. Moderator:Do you feel like you made headway on that?Participant:Yeah I definitely think, like I’ve said like …	Motivation	Medication	Intention	None	App Overall	3
2016	1327	1254	Moderator:Alright….how about, do you feel like you had a clear objective when you started this? About what you wanted to get out of it?Participant:I think I wanted to understand my moods better, I think that was my main thing. And then throughout, it was kind of get better and medication. Moderator:Do you feel like you made headway on that?Participant:Yeah I definitely think, like I’ve said like …	Motivation	MSS - Prodromal	Intention	None	App Overall	3
2016	1327	1254	Moderator:Alright….how about, do you feel like you had a clear objective when you started this? About what you wanted to get out of it?Participant:I think I wanted to understand my moods better, I think that was my main thing. And then throughout, it was kind of get better and medication. Moderator:Do you feel like you made headway on that?Participant:Yeah I definitely think, like I’ve said like …	Volition	MSS - Prodromal	Monitoring	None	Wellness Plan - A&A	3
2016	1394	1432	Participant:Usually when I’m +3 I’m really talkative and people notice I’m more talkative. I’ve only had that once. Moderator:So for you-Participant:And it was really obvious.Moderator:-the key really is kind of working on the +2 -2 and-Participant:Yeah.Moderator:-taking action-Participant:It’s more of the moderate ones-Moderator:-to kind of prevent episodesParticipant:…yeah, exactly.Moderator:Ki…	Volition	MSS - Episode	Monitoring	None	Wellness Plan - A&A	1
2016	1434	1448	Moderator:How are you with your plans on both sides? And having strategies for managing it before it gets, you know, getting yourself back from the edge.Participant:…Pretty good. I, I’m still working on the mania stuff cause it is really hard to determine, like when [my assessor] and I were talking, I was noticing, I think I was like +2 or something when I was talking to her, and so, I was able t…	Environment	MSS - Prodromal	Social Support - Assessor	Assessor-Legitimacy	Wellness Plan - A&A	2
2016	1434	1448	Moderator:How are you with your plans on both sides? And having strategies for managing it before it gets, you know, getting yourself back from the edge.Participant:…Pretty good. I, I’m still working on the mania stuff cause it is really hard to determine, like when [the assessor] and I were talking, I was noticing, I think I was like +2 or something when I was talking to her, and so, I was able …	Volition	MSS - Prodromal	Monitoring	None	Wellness Plan - A&A	2
2041	5	13	Moderator: This is really for us to see what works and what doesn’t, and big changes so hopefully it will be better. So you should feel free to be critical because that is very helpful. We like to hear what people like but we really need to get the critical feedback. So what was your overall experience with using the application? Participant: I thought it was positive, very positive. Before the a…	Environment	Medication	Reinforcement	None	Daily Check-In	1
2041	46	57	Participant: I loved that [my charts] feature.Moderator: The my charts?Participant: Yeah. When I can see something spatial like that I can say there might be a pattern, or what was going on in my life on those days.Moderator: You think a week is kind of enough on a look back? Would you like more?Participant: No, I mean more, at least two weeks at a time I think would be great. Any more than that …	Volition	Monitored	Monitoring	None	Daily Review	2
2041	59	71	Moderator: So you kind of see a weekly pattern? And you can see that with one week.Participant: Right. I liked that it was sort of looking out for me. Like if you’re getting too much sleep. But it always said no matter what I put in, too much sleep. Sometimes I was getting mad at the phone because my routine was off. There was medications, sleep, routine and wellness. And [my coach] went over thi…	Volition	Sleep	Evaluation	None	Daily Review	2
2041	108	119	Participant:Yes, kind of got stuck and felt like maybe I wasn’t inputting stuff right or as far as your wellness scale every day, where its -2, +2, and there were some time where I’d go from a +2 to a +3 and then it would kind of warn me and that was great. It was like let’s nip this in the butt before it gets out of control. Or likewise the other way. But there were some times when I might go fr…	Volition	MSS - Prodromal	Evaluation	None	Daily Review	1
2041	206	213	Moderator: What was your overall experience with the foundations? Those were the lessons you went over with [your coach].Participant:They were helpful and it was helpful reviewing those with [my coach]. It would’ve been harder for me to make sure I went through all of them unless he had said well let’s do these by next week. And then I had to remember to do them. In the beginning, I had to remind…	Motivation	None	Knowledge	Useful	Foundations	2
2041	206	213	Moderator: What was your overall experience with the foundations? Those were the lessons you went over with [my coach].Participant:They were helpful and it was helpful reviewing those with [my coach]. It would’ve been harder for me to make sure I went through all of them unless he had said well let’s do these by next week. And then I had to remember to do them. In the beginning, I had to remind m…	Environment	None	Social Support - Coach	Coach-Accountability	Foundations	2
2041	215	234	Moderator:Anything you liked or found useful about the lessons?Participant:The recommendations. I mentioned to [my coach] as well, it would be nice if you could print that out or somehow save it, like on an iPhone you can save it as notes, so that I could maybe have a section on my own phone, or notes, or something where I could quickly look at it and say that’s what I’m supposed to do. Where I c…	Environment	Build Support	Social Support - Family & Friends	Family & Friends-Knowledge	Foundations	3
2041	217	234	Moderator:Anything you liked or found useful about the lessons?Participant:The recommendations. I mentioned to [my coach] as well, it would be nice if you could print that out or somehow save it, like on an iPhone you can save it as notes, so that I could maybe have a section on my own phone, or notes, or something where I could quickly look at it and say that’s what I’m supposed to do. Where I c…	Motivation	Build Support	Knowledge	Useful	Foundations	3
2041	329	354	Moderator:The anchors should be your own personal… and the definition is kind of what we’re trying to get you to put in there. So basically what it means is zero is balanced, -1 is kind of a normal down, and something bad happens you feel a little down. +1 is a little up. Something good happened. And then +2 and -2 are early warning signs. +3 and -3 are when you start having symptoms every day. M…	Environment	MSS - Prodromal	Social Support - Therapist & Psychiatrist	Therapist & Psychiatrist-Legitimacy	Wellness Plan - A&A	2
2041	332	344	Moderator:+3 and -3 are when you start having symptoms every day. Maybe multiple symptoms. And you’re starting to think that maybe this is more than an early warning sign, this is an episode. It’s starting to get like I have a depressive episode. This isn’t just like I’m having a few symptoms some days, but I’m having a number of symptoms every day.Participant:Okay. I never really had that more t…	Volition	MSS - Prodromal	Monitoring	None	Wellness Plan - A&A	2
2041	354	368	Moderator:Anything you didn’t like about the wellness plan? Anything you found difficult or challenging to use about it?Participant:Well, the only way that I could revise it was going through Claire. Let’s say I wanted to change my anchor for +2 or +3 or +4 and I didn’t like the way the wording was here and wanted to switch a few around, I had to go through Claire to do that. I only had like one …	Motivation	MSS	Norms	None	Wellness Plan - A&A	2
2041	388	407	Moderator: So anything you’d change about how the wellness plan works that you’d like to be different? One thing is you’d like to build a revised anchors yourself and maybe your plans. Any other things?Participant:Maybe if you hit +4, maybe your psychiatrist or therapist or somebody on your support team, or everyone gets an email. I’m just thinking out loud.Moderator:They do. It turns out some pe…	Environment	Build Support	Social Support - Therapist & Psychiatrist	Therapist & Psychiatrist-Accountability	Wellness Plan - A&A	1
2041	469	490	Moderator:Sounds like awareness and action is the section you paid the most attention to. What did you think about it?Participant:Again, that was getting into your plan, the anchors and definition.Moderator: You were a little unclear about the difference between anchors and definition. Do you feel like overtime you got a better sense of what the difference levels were for you?Participant:Yeah, th…	Volition	MSS - Episode	Monitoring	None	Wellness Plan - A&A	1
2041	509	513	Moderator: The daily check in, what did you think of it overall?Participant:It was good. It really helped with the medications. If the watch had some capability of sleep patterns or more routine, well you didn’t do so much today because we can tell from your watch that you weren’t too active, that kind of thing. Just a little fine tuning.Moderator:A little profiting on that.	Volition	Medication	Monitoring	None	Daily Review	2
2041	547	566	Moderator:What about the daily review? What did you think about it? One thing it was giving you feedback on sleep too much.Participant:Helped with the medications.Moderator:Helped with the meds…Participant:At least I could get 100% on something every day.Moderator:So did you put in that you didn’t take some meds and then it gave you feedback?Participant: No, I took my meds every day.Moderator:So …	Environment	Medication	Reinforcement	None	Daily Review	1
2041	584	589	Moderator: How about the weekly surveys? The ones that came up on Sunday. Participant: Well I didn’t always answer them on Sunday, but I’d answer them by Monday or Tuesday. That was good. It seemed to be a little more comprehensive in terms of not just what happened in one day but the whole week. And did you have one or more of these manic attributes or depressive things going on. And that was he…	Volition	MSS	Monitoring	None	Weekly Check-In	1
2041	644	650	Moderator: What did you think about working with the coach? What was your experience?Participant:Oh, he was great. Very helpful. Kept it on track. Seemed like he had done his homework and actually knew what I had done that week or had not done that week or to review it. And it was very clear that there was Kareena and Claire, and one does the phone and one does the other thing. In the first week …	Environment	None	Social Support - Coach	Coach-Accountability	Coaching	3
2041	644	650	Moderator: What did you think about working with the coach? What was your experience?Participant:Oh, he was great. Very helpful. Kept it on track. Seemed like he had done his homework and actually knew what I had done that week or had not done that week or to review it. And it was very clear that there was Kareena and Claire, and one does the phone and one does the other thing. In the first week …	Environment	None	Social Support - Coach	Coach-Bond	Coaching	3
2041	644	650	Moderator: What did you think about working with the coach? What was your experience?Participant:Oh, he was great. Very helpful. Kept it on track. Seemed like he had done his homework and actually knew what I had done that week or had not done that week or to review it. And it was very clear that there was Kareena and Claire, and one does the phone and one does the other thing. In the first week …	Environment	None	Social Support - Coach	Coach-Legitimacy	Coaching	3
2041	672	685	Moderator:We think it helps people just checking in each day on how you’re doing.Participant:Right. It’s sort of like you just felt like somebody was listening and monitoring what was going on in your life and helping you figure out if you’re going too far this way or too far that way. Moderator:Anything you found difficult or didn’t like or wasn’t useful about working with the coach?Participant:…	Environment	MSS - Prodromal	Social Support - Coach	Coach-Bond	Coaching	3
2041	672	685	Moderator:We think it helps people just checking in each day on how you’re doing.Participant:Right. It’s sort of like you just felt like somebody was listening and monitoring what was going on in your life and helping you figure out if you’re going too far this way or too far that way. Moderator:Anything you found difficult or didn’t like or wasn’t useful about working with the coach?Participant:…	Environment	MSS - Prodromal	Social Support - Coach	Coach-Legitimacy	Coaching	3
2041	674	685	Moderator:We think it helps people just checking in each day on how you’re doing.Participant:Right. It’s sort of like you just felt like somebody was listening and monitoring what was going on in your life and helping you figure out if you’re going too far this way or too far that way. Moderator:Anything you found difficult or didn’t like or wasn’t useful about working with the coach?Participant:…	Volition	Monitored	Monitoring	None	Coaching	3
2041	685	699	Participant: When the study ended May first, I guess I could’ve kept on doing the application but I might’ve looked at a few things on here but I wasn’t doing the weekly check in after that. Moderator: So you weren’t as active about using it?Participant:No. Cause when you have the coach you use it more. I was using it as a reference tool but not really checking in.Moderator:So you’re still lookin…	Environment	Build Support	Social Support - Coach	Coach-Accountability	Coaching	1
2041	711	726	Moderator: So it sounds like you feel like it affected your medication use. You kind of increased your medication use and missed less.Participant:And that has lasted. That did not go away.Moderator:Why do you think it lasted?Participant:Because I knew that it worked. It’s nice to know that you’re taking your meds and that if you’re going up or down it’s not because you forgot your meds plus [my p…	Environment	Medication	Social Support - Therapist & Psychiatrist	Therapist & Psychiatrist-Accountability	App Overall	2
2041	714	724	So it sounds like you feel like it affected your medication use. You kind of increased your medication use and missed less.Participant:And that has lasted. That did not go away.Moderator:Why do you think it lasted?Participant:Because I knew that it worked. It’s nice to know that you’re taking your meds and that if you’re going up or down it’s not because you forgot your meds plus [my psychiatrist…	Environment	Medication	Reinforcement	None	App Overall	2
2041	748	757	Moderator:How do you think it affected your ability to identify, monitor and manage early warning signs, symptoms, or lingering symptoms? Did it have any impact on that?Participant:I think so. When you’re using the app and you’ve got to quantify how you feel, you know it yourself if your putting in a +3 and you’re like oh my god it’s a +3. I think in the whole two month period I might have only h…	Volition	MSS - Episode	Monitoring	None	Wellness Plan - A&A	1
2041	787	791	Moderator:What do you think worked best for you?Participant:The daily check in. Knowing that I was being monitored. That I was gonna get help or recommendations on what to do. That was great. Knowing that I was really tracking what was going on and becoming more aware of what to look for.	Environment	None	Social Support - Coach	Coach-Accountability	Coaching	4
2041	787	791	Moderator:What do you think worked best for you?Participant:The daily check in. Knowing that I was being monitored. That I was gonna get help or recommendations on what to do. That was great. Knowing that I was really tracking what was going on and becoming more aware of what to look for.	Environment	None	Social Support - Coach	Coach-Legitimacy	Coaching	4
2041	787	791	Moderator:What do you think worked best for you?Participant:The daily check in. Knowing that I was being monitored. That I was gonna get help or recommendations on what to do. That was great. Knowing that I was really tracking what was going on and becoming more aware of what to look for.	Volition	Monitored	Monitoring	Checking In	Coaching	4
2041	787	791	Moderator:What do you think worked best for you?Participant:The daily check in. Knowing that I was being monitored. That I was gonna get help or recommendations on what to do. That was great. Knowing that I was really tracking what was going on and becoming more aware of what to look for.	Volition	Monitored	Monitoring	None	Coaching	4
2041	806	816	Moderator: So what impact, if any, did using Livewell have on your life?Participant:Being cognizant that I can jump around from negative to positive within a week but it doesn’t mean that I’m necessarily cycling I guess. Sometimes [my psychiatrist] thinks I am and I’m like I don’t know. But it helped my mood. I started in March, and January, February are always really tough months for me, but I t…	Volition	MSS - Prodromal	Monitoring	None	Wellness Plan - A&A	1
2061	11	16	Moderator: So, kind of overall, what was your experience with using the application?Participant: So I thought that the Daily Check-Ins and stuff were really useful to just give me a minute to kind of reflect and to keep track of sleep and regular, you know, routines and stuff like that. So I did find that that was really helpful.	Volition	Sleep	Monitoring	Insight-Reflection	Daily Check-In	3
2061	11	16	Moderator: So, kind of overall, what was your experience with using the application?Participant: So I thought that the Daily Check-Ins and stuff were really useful to just give me a minute to kind of reflect and to keep track of sleep and regular, you know, routines and stuff like that. So I did find that that was really helpful.	Motivation	Sleep	Insight	None	Daily Check-In	3
2061	11	16	So, kind of overall, what was your experience with using the application?Participant: So I thought that the Daily Check-Ins and stuff were really useful to just give me a minute to kind of reflect and to keep track of sleep and regular, you know, routines and stuff like that. So I did find that that was really helpful.	Volition	Routine	Monitoring	Checking In	Daily Check-In	3
2061	16	26	Participant: I found the Coaching really helpful. Moderator: Mhm. What about the coaching was helpful? The Daily Check-In was kind of reflecting on sleep and routine mostly?Participant: Yeah, sleep and routine and medication. So I do all that stuff with some other apps. Well, I kind of was monitoring my sleep with the FitBit, and I’m back to doing that because that’s my option right now. And I ha…	Environment	Monitored	Social Support - Coach	Coach-Accountability	Daily Check-In	5
2061	16	26	Participant: I found the Coaching really helpful. Moderator: Mhm. What about the coaching was helpful? The Daily Check-In was kind of reflecting on sleep and routine mostly?Participant: Yeah, sleep and routine and medication. So I do all that stuff with some other apps. Well, I kind of was monitoring my sleep with the FitBit, and I’m back to doing that because that’s my option right now. And I ha…	Volition	Medication	Monitoring	None	Coaching	5
2061	16	26	Participant: I found the Coaching really helpful. Moderator: Mhm. What about the coaching was helpful? The Daily Check-In was kind of reflecting on sleep and routine mostly?Participant: Yeah, sleep and routine and medication. So I do all that stuff with some other apps. Well, I kind of was monitoring my sleep with the FitBit, and I’m back to doing that because that’s my option right now. And I ha…	Volition	Sleep	Monitoring	None	Coaching	5
2061	16	26	Participant: I found the Coaching really helpful. Moderator: Mhm. What about the coaching was helpful? The Daily Check-In was kind of reflecting on sleep and routine mostly?Participant: Yeah, sleep and routine and medication. So I do all that stuff with some other apps. Well, I kind of was monitoring my sleep with the FitBit, and I’m back to doing that because that’s my option right now. And I ha…	Volition	Routine	Monitoring	None	Coaching	5
2061	46	50	Participant: So, yeah, I do think it asks me about the outcomes and I think that my mood has been a lot more stable. And that’s a combination of things, like I have a new therapist and I have a [indistinguishable] change. And I’ve put some distance between me and some of the stuff that I’ve been going through earlier this year, so like in general my life has gotten a bit better. But I do think th…	Environment	MSS - Residual	Constraints	None	Daily Check-In	2
2061	46	50	Participant: So, yeah, I do think it asks me about the outcomes and I think that my mood has been a lot more stable. And that’s a combination of things, like I have a new therapist and I have a [indistinguishable] change. And I’ve put some distance between me and some of the stuff that I’ve been going through earlier this year, so like in general my life has gotten a bit better. But I do think th…	Volition	Healthy Habits	Monitoring	None	Daily Check-In	2
2061	72	101	Moderator: Alright, so, the Foundations. Did you eventually read through those?Participant: I did read through them all. Moderator: And what was kind of your sense of them, overall?Participant: You know, I remember, it’s been awhile since I’ve read through them now, but I thought that they were pretty basic. Especially for someone who’s been, I’ve had bipolar for a long time, I’ve read all the st…	Motivation	Build Support	Knowledge	Useful	Foundations	2
2061	72	101	Moderator: Alright, so, the Foundations. Did you eventually read through those?Participant: I did read through them all. Moderator: And what was kind of your sense of them, overall?Participant: You know, I remember, it’s been awhile since I’ve read through them now, but I thought that they were pretty basic. Especially for someone who’s been, I’ve had bipolar for a long time, I’ve read all the st…	Environment	Build Support	Social Support - Family & Friends	Family & Friends-Task Planning	Foundations	2
2061	109	122	Moderator: Okay. Did you think there was anything missing? Like that we should be putting in there and “I thought it was basic” because there was a major topic we didn’t cover or that should be there?Participant: You know, I’m trying to think. I didn’t see like, nothing stood out at me at the time. I’m always super interested in things like what’s going on in my brain, and the neurochemistry and …	Motivation	Medication	Knowledge	Basic	Foundations	1
2061	147	154	Moderator: So it probably wasn’t integrated into what you do with the application, you were mostly focused on Checking-In each day?Participant: Checking-In each day was the biggest thing for me. Moderator: The biggest thing?Participant: Yeah.	Volition	Monitored	Monitoring	Checking In	Daily Check-In	1
2061	159	163	Moderator: Okay, do you feel like there’s kind of Skills, like about maybe how to wind down when you’re getting manic or getting aggravated?Participant: Oh yeah! I did, like with the dial up, dial down stuff a bit, and I found that that was helpful. The trick, for that, for me, is that I sometimes have mixed episodes, so it’s really difficult to kind of identify whether or not I needed to wind up…	Volition	MSS - Episode	Monitoring	None	Toolbox	2
2061	159	168	Moderator: Okay, do you feel like there’s kind of Skills, like about maybe how to wind down when you’re getting manic or getting aggravated?Participant: Oh yeah! I did, like with the dial up, dial down stuff a bit, and I found that that was helpful. The trick, for that, for me, is that I sometimes have mixed episodes, so it’s really difficult to kind of identify whether or not I needed to wind up…	Volition	Healthy Habits	Planning	Task	Toolbox	2
2061	163	176	Participant: So I ended up adding a lot of activity to my routine, but it was all like a lot of exercise, like I started working at my yoga studio and getting free lessons in exchange, so I was spending like 3-4 days a week there. I started taking trapeze lessons. So I was really dialing up a lot, but it was all stuff, you know, I had eliminated things that had going to the bars. So it wasn’t, it…	Environment	Healthy Habits	Social Support - Coach	Coach-Bond	Toolbox	3
2061	163	176	Participant: So I ended up adding a lot of activity to my routine, but it was all like a lot of exercise, like I started working at my yoga studio and getting free lessons in exchange, so I was spending like 3-4 days a week there. I started taking trapeze lessons. So I was really dialing up a lot, but it was all stuff, you know, I had eliminated things that had going to the bars. So it wasn’t, it…	Environment	Healthy Habits	Social Support - Coach	Coach-Monitoring	Toolbox	3
2061	163	176	Participant: So I ended up adding a lot of activity to my routine, but it was all like a lot of exercise, like I started working at my yoga studio and getting free lessons in exchange, so I was spending like 3-4 days a week there. I started taking trapeze lessons. So I was really dialing up a lot, but it was all stuff, you know, I had eliminated things that had going to the bars. So it wasn’t, it…	Volition	Healthy Habits	Monitoring	None	Toolbox	3
2061	178	202	Moderator: Did you look at the lifestyle skills?Participant: Yeah. Maybe? Was it in there? Was alcohol in there? ProbablyModerator: So originally, you know that thing we have, that SMARTS? Sleep, Medicine—it used to be Sleep, Medicine, Abstain - - Participant: Oh! Yeah, put that back in there. Moderator: - - Routine, Tranquil, and Social. But some people don’t have issues with that, so we changed…	Volition	Healthy Habits	Monitoring	None	Wellness Plan - Reduce Risk	2
2061	220	239	Moderator: Did you actually look at it very often?Participant: The anchors? Yeah, a few times, especially when I was working with the coach and stuff like that. Yeah, because that was kind of where I started, I was looking up the early warning signs and we were trying to figure out, you know, if they were accurate, if my +1/-1s and +2/-2s were accurate Moderator: Uh huh, and If they really fit in…	Volition	MSS - Prodromal	Monitoring	None	Coaching	3
2061	275	294	Moderator: Okay. So you felt like [the anchors were] helpful?Participant: YeahModerator: And you were kind of working on that, it sounds like? Participant: Yeah, I was. Moderator: And had you done that in the past? Just having it and checking it and it kind of brought it more to mind?Participant: Yeah, I think it was having it kind of laid very clearly was very helpful. Moderator: Okay. Participa…	Volition	MSS - Prodromal	Monitoring	None	Wellness Plan - A&A	1
2061	349	363	Participant: At one point, it told me to try to stay away from, to try to avoid caffeine or alcohol for three days, and I kind of laughed at the caffeine, but I was like “alright”. You know what? The combination of it telling me that a couple days later, my therapist telling me like “”maybe stop drinking so much?” and that was when I was like “eh”, and I actually did stop drinking mostly for like…	Environment	Healthy Habits	Social Support - Therapist & Psychiatrist	Therapist & Psychiatrist-Legitimacy	Daily Review	2
2061	349	363	Participant: At one point, it told me to try to stay away from, to try to avoid caffeine or alcohol for three days, and I kind of laughed at the caffeine, but I was like “alright”. You know what? The combination of it telling me that a couple days later, my therapist telling me like “”maybe stop drinking so much?” and that was when I was like “eh”, and I actually did stop drinking mostly for like…	Volition	Healthy Habits	Evaluation	None	Daily Review	2
2061	535	552	How were the weekly surveys?Participant: Um, the weekly surveys were good. It did, you know, it did take a while longer because it did sometimes, I had to sit down all through the week and really think about certain symptoms and stuff like that. Moderator: Was that useful for you? Bothersome? Participant: I think it was useful. You know, it was Sundays, Sunday is when I go to church, but otherwis…	Volition	MSS	Monitoring	None	Weekly Check-In	2
2061	622	626	Moderator: So what was your overall experience working with the Coach? What was that?Participant: Uh that was really helpful. She was very positive and encouraging. I’d never feel, I never dreaded a phone call except just for the time that it took to go through, you know	Environment	MSS - Prodromal	Social Support - Coach	Coach-Bond	Coaching	1
2061	697	710	Moderator: Do you feel like, kind of in terms of the Targets, which is pretty obvious from the Daily check - In, do you feel like it had any impact on your medication use? Participant: Medication use? Well I already have a daily reminder set up. But I think then was a little bit of an accountability thing when you had to click like ”some” or “all”. I haven’t really missed any doses. Like I missed…	Environment	Medication	Reinforcement	None	Daily Check-In	1
2061	710	711	Participant: Yeah I think [LiveWell] had a little bit of an impact. I also had that really bad episode back in the spring, and so I think that kind of finally scared me straight on taking my meds.	Motivation	Medication	Perceptions	None	Reminders	1
2061	711	732	Participant:I would say that it had a really pretty big impact on sleep and routine. Moderator: Okay, yeah. What’d you notice? Participant: Uh I definitely noticed, like I definitely started um trying to stay within that window of for going to bed, at least. And I definitely noticed, I started noticing when I wasn’t getting the right amount of sleep or when my schedule was very off. So even today…	Volition	Sleep	Monitoring	None	App Overall	4
2061	711	732	Participant:I would say that it had a really pretty big impact on sleep and routine. Moderator: Okay, yeah. What’d you notice? Participant: Uh I definitely noticed, like I definitely started um trying to stay within that window of for going to bed, at least. And I definitely noticed, I started noticing when I wasn’t getting the right amount of sleep or when my schedule was very off. So even today…	Volition	Routine	Monitoring	None	App Overall	4
2061	711	732	Participant:I would say that it had a really pretty big impact on sleep and routine. Moderator: Okay, yeah. What’d you notice? Participant: Uh I definitely noticed, like I definitely started um trying to stay within that window of for going to bed, at least. And I definitely noticed, I started noticing when I wasn’t getting the right amount of sleep or when my schedule was very off. So even today…	Volition	Routine	Evaluation	None	App Overall	4
2061	711	732	Participant:I would say that it had a really pretty big impact on sleep and routine. Moderator: Okay, yeah. What’d you notice? Participant: Uh I definitely noticed, like I definitely started um trying to stay within that window of for going to bed, at least. And I definitely noticed, I started noticing when I wasn’t getting the right amount of sleep or when my schedule was very off. So even today…	Volition	Routine	Adjustment	None	App Overall	4
2061	744	767	Moderator: And it sounds like you paid a little bit more attention to identifying and monitoring how you were doing each day, in terms of symptoms and early warning signs?Participant: Yeah. Moderator: Do you feel like that changed? How did using the app help you with that?Participant: Well, let’s see. Cause I really only ever was having, was struggling a little bit more with early warnings or ear…	Volition	MSS - Prodromal	Monitoring	None	Daily Check-In	2
2061	769	789	Moderator: So kind of overall, what sounds like, what is your strongest memory from using the application? I think you’ve talked about it, but I don’t want to put words in your mouth Participant: The Daily Check-Ins and me being told to back off of those. Those two things probably. Moderator: And that was the Daily Review that told you that or your Coach told you that? Participant: Well, no, the …	Volition	Healthy Habits	Evaluation	None	Daily Check-In	1
2061	805	826	Moderator: Okay. So it sounds like, you know, summarizing, what impact if any? Some of this you’ve brought up, basically, you think it has an impact on things other than sleep and routine? In terms of kind of, it sounds like the alcohol?Participant: The alcohol is one. Moderator: And the alcohol use. Those are the main things? Participant: Yeah, and the um, finding a support system. Moderator: Di…	Environment	Build Support	Social Support - Family & Friends	Family & Friends-Task Planning	Wellness Plan - Resources	1
2063	6	20	Moderator: So, kind of what was your overall experience with using the LiveWell application?Participant: Um, it was pretty decent. I guess I would say the thing that caught, or that helped me the most was trying to stick to a routine because, especially at night, I’m known for not going to bed at the same time.Moderator: Uh-huh. Participant: …especially in the summertime. So I mean if I was doing…	Motivation	Routine	Intention	None	App Overall	1
2063	22	31	Moderator: What did you find helpful about it?Participant: I feel like because it charted those times that I went to bed and how many hours I stayed asleep like that kind of helped just to know. Because I feel like the days I got less sleep were the…..even more sleep were the days I was more, had more symptomatic with bipolar disorder.Moderator: So you kind noticed you a relationship between keep…	Volition	Sleep	Monitoring	None	App Overall	2
2063	22	31	Moderator: What did you find helpful about it?Participant: I feel like because it charted those times that I went to bed and how many hours I stayed asleep like that kind of helped just to know. Because I feel like the days I got less sleep were the…..even more sleep were the days I was more, had more symptomatic with bipolar disorder.Moderator: So you kind noticed you a relationship between keep…	Volition	MSS - Prodromal	Monitoring	None	App Overall	2
2063	66	70	Moderator: Did you ever try the review something else button?Participant: Um, oh yeah, I mean I would, like especially the week when I was feeling more symptomatic I would go and look at things, especially the coping, the dialing up and dialing down type things.	Motivation	MSS - Prodromal	Knowledge	Useful	Daily Review	1
2063	112	123	Moderator: What were [the foundations] like?Participant:Um…they were okay, I mean, I read through them. I didn’t really, I mean it was pretty much review like I said.Moderator:So it was mostly review for you.Participant:Yeah. Moderator:Not something new.Participant: No, not really.	Motivation	None	Knowledge	Basic	Foundations	1
2063	148	164	Moderator:So we talked a little bit about the Toolbox. It looked like you looked at some of the skills in the Toolbox?Participant:Yeah, I did.Moderator:Anything you found particularly useful? You said the dial up dial down kinda coping - Participant:Yeah. Um…honestly, I didn’t find them as helpful because when I’m a kind of more of a depressive state, like I don’t want to uh, I mean I know what I…	Motivation	MSS - Episode	Intention	None	Toolbox	1
2063	171	181	Moderator:Any ideas about what would work better?Participant:…extrinsic factor I guess. Um, honestly, honestly I wish, for honestly for me, I wish the pebble was a little more interactive in that area. And that I knew how many steps I was taking a day, I knew how much activity, you know, like how my fit bit is, it’s like that. So I guess in that area that would have been kind of cool.Moderator:So…	Environment	Healthy Habits	Reinforcement	None	Watch	2
2063	183	214	Moderator:Mhm. Okay. Yeah, I think that’s a good idea. Um, what about putting together the Wellness Plan?Participant:Yeah, that was pretty okay.Moderator:Do you feel like, did you personalize it?Participant: Oh yeah, we did.Moderator:Was that helpful?Participant:Um, yeah, it was helpful, but I know myself pretty well, so it’s, it’s pretty much like I know what I need to be doing. Moderator:Mhm.Pa…	Motivation	MSS	Norms	None	Wellness Plan - Overall	1
2063	295	318	Moderator:Um, did you use the My Charts? It’s in My Resources.Participant:Uh…yeah, yeah, from like the Daily Check In?Moderator:Yeah, yeah, you get that little…Participant:Oh, I used those all the time.Moderator:So that was the part of the My Resources you used. Participant:Oh, I used those probably, every few days I would look at them.Moderator:Uh-huh. You looked at it, was that useful?Participa…	Volition	Monitored	Monitoring	None	Wellness Plan - Resources	1
2063	336	343	Moderator:Did you look at [SMARTS]?Participant:I looked at those towards the beginning. I looked at pretty much everything at the beginning. Um, yeah, I did. I switched back to the sleep one, because like, I don’t do well with sleep, especially in the summer. I mean I sleep fine, but, so it was kind of nice, but yeah. It was kind of review too, but it was reminding…Moderator:…remind yourself.	Motivation	Sleep	Knowledge	Basic	Wellness Plan - Reduce Risk	1
2063	524	534	Participant:I honestly, like I said with changes to the Daily Review, I really liked how you could go back, or you could, you know, you could check off the things that, you know, the more manic symptoms versus the more depressed symptoms.Moderator:So did it kinda help you review what was going on?Participant:Yeah.Moderator:Okay. Participant:Could give insight too.	Volition	MSS - Residual	Monitoring	None	Daily Review	1
2063	574	594	Moderator:Okay. Anything you would change about the coaching other than maybe the frequency?Participant:Um, no.Moderator:You feel like kind of going over the goals and routine and stuff like that was useful?Participant:Yeah. And I know the coaching isn’t supposed to be like a therapist, so it’s like, but, I guess, I don’t know, so I don’t really know how to add that. But I guess in my ideal world…	Environment	None	Social Support - Coach	Coach-Bond	Coaching	1
2063	655	697	Moderator:How about your sleep. Did it have any impact on the amount of sleep you were getting?Participant:Yeah, it did. I tried, I got more sleep probably with the LiveWell app cause I wanted to, because I was wearing the pebble all the time, so I mean I assumed you guys could go back and look.Moderator:Yeah.Participant:So then if I was lying...but no, it helped a little bit like that. Moderator…	Motivation	Sleep	Intention	None	Watch	4
2063	655	697	Moderator:How about your sleep. Did it have any impact on the amount of sleep you were getting?Participant:Yeah, it did. I tried, I got more sleep probably with the LiveWell app cause I wanted to, because I was wearing the pebble all the time, so I mean I assumed you guys could go back and look.Moderator:Yeah.Participant:So then if I was lying...but no, it helped a little bit like that. Moderator…	Volition	Sleep	Planning	Task	Watch	4
2063	655	697	Moderator:How about your sleep. Did it have any impact on the amount of sleep you were getting?Participant:Yeah, it did. I tried, I got more sleep probably with the LiveWell app cause I wanted to, because I was wearing the pebble all the time, so I mean I assumed you guys could go back and look.Moderator:Yeah.Participant:So then if I was lying...but no, it helped a little bit like that. Moderator…	Environment	Routine	Prompts	None	Watch	4
2063	655	697	Moderator:How about your sleep. Did it have any impact on the amount of sleep you were getting?Participant:Yeah, it did. I tried, I got more sleep probably with the LiveWell app cause I wanted to, because I was wearing the pebble all the time, so I mean I assumed you guys could go back and look.Moderator:Yeah.Participant:So then if I was lying...but no, it helped a little bit like that. Moderator…	Volition	Routine	Planning	Task	Watch	4
2063	702	724	Moderator:Um, did you feel like you noticed anything more about identifying maybe early warning signs? Or lingering symptoms? Participant:Yeah, I do. I feel like it helped put into perspective, especially with, well I guess in both realms of bipolar disorder because I felt like, like when I was more manic then I wasn’t getting enough sleep, and then I kinda knew that there were some possible warn…	Volition	MSS - Prodromal	Planning	Task	Watch	1
2063	726	741	Moderator:Any kinda strongest memories overall about using the application? That stands out?Participant:Um…no, not…I guess I would say I did like doing the daily check ins because it did help, and charting with the routine and sleep so I guess that was helpful. That was probably my strongest memory. Moderator:That was kind of what stands out?Participant:Yeah.Moderator:Do you feel like that's kind…	Volition	Sleep	Monitoring	None	Daily Check-In	2
2063	726	741	Moderator:Any kinda strongest memories overall about using the application? That stands out?Participant:Um…no, not…I guess I would say I did like doing the daily check ins because it did help, and charting with the routine and sleep so I guess that was helpful. That was probably my strongest memory. Moderator:That was kind of what stands out?Participant:Yeah.Moderator:Do you feel like that's kind…	Volition	Routine	Monitoring	None	Daily Check-In	2
2063	750	759	Moderator:You got fed up. Okay. Alright. Did it have any impact do you think? On kind of your daily life and how you were doing?Participant:Um, I think it, I kinda like to show off, so wearing that pebble helped me a lot because it kept me more active, I mean, I’m not a person who just sits around, but I feel like it kept me more active because I wanted to feel like hey…Moderator:I’m doing someth…	Environment	Healthy Habits	Reinforcement	None	Watch	1
2063	761	770	Moderator: Okay. Did you have kind of a clear objective when you started using the application? Participant: Yeah, I did. Moderator: What was your objective? Participant: Um, my objective was to gain more insight into how to manage symptoms better. And I didn’t really know that the whole routine sleep was going to be involved and so it kind of helped.	Motivation	MSS	Intention	None	App Overall	1
2065	5	8	Moderator: So kind of tell me about your overall experience with using the application.Participant: Um, the positive is it helped me look at my routine. Um..helped me notice just the simple parts of my routine.	Volition	Routine	Monitoring	None	App Overall	1
2065	8	12	Participant: Just monitoring my mood every day. Even though, you know, it was pretty much stable most of the way through, I mean, it just actually reassuring to me, if anything, like “hey, I’m doing okay”. And then the few days it kind of went plus or minus two or whatever…so that was good. You know, it helped me be aware of that, which I liked.	Volition	MSS - Prodromal	Monitoring	None	App Overall	1
2065	93	100	Moderator: What was kind of your overall experience with [Foundations]? What’d you think about them?Participant: Um…they were um…there were some things in there, I think it was the, thinking back I think it was some of the first…like I still, but it was helpful reading the difference between bipolar 1 and bipolar 2. And I always, always, always like still like even after reading it…um but that wa…	Motivation	None	Knowledge	Useful	Foundations	1
2065	117	123	Participant: Um…nope. Again, I would come back to just um…the navigation and the visual of it just made it more like “okay, I’ve gotta do this”. If [my coach] wasn’t doing it I would not have even looked at it, if it wasn’t for the coach. But um, the navigation and the visuals were just…Moderator: were kind of a barrier to you using it and looking at it?Participant: Mhm.	Environment	None	Social Support - Coach	Coach-Accountability	App Overall	2
2065	334	359	Moderator: What about the Daily Check-In? What’d you think about that? How was it?Participant: Daily Check In was good. In the beginning, I thought, and I had to adjust this, um it would be cool if I could set my going to bed time when I’m going to bed and my get up time when I’m getting up. Moderator: In the app, like set an alarm?Participant: No, no, just like—Moderator: Oh, so like you could a…	Volition	Routine	Monitoring	None	Daily Check-In	1
2065	405	424	Moderator: So what’d you think about this?Participant: This was. Um. At first it was helpful, and then it got a little…and I’ll tell you why, it’s because in the first half, um—and [my coach] might be able to explain this better –but in the first half we had set my time to be like 10 or 10:30 and midnight. And I was kind of getting that, but I was also, going to bed later than the target. Um, so …	Volition	Routine	Goal Setting	None	Daily Review	1
2065	525	533	Moderator: Did you ever notice early warning signs? Participant: Um. It um. Yeah because it, it just made me reflect. I reflected back and one of the things that, was it…was it the rating? Yeah there was something about the rating that…how does it rate?Moderator: [explaining how phones are already checked in]Participant: But no, I thought that was good. That was a good part of it.	Volition	MSS - Prodromal	Monitoring	Insight-Reflection	Wellness Plan - A&A	2
2065	525	533	Moderator: Did you ever notice early warning signs? Participant: Um. It um. Yeah because it, it just made me reflect. I reflected back and one of the things that, was it…was it the rating? Yeah there was something about the rating that…how does it rate?Moderator: [explaining how phones are already checked in]Participant: But no, I thought that was good. That was a good part of it.	Motivation	MSS - Prodromal	Insight	None	Wellness Plan - A&A	2
2065	555	559	Moderator: How about working with the coach? What was that like?Participant: Um. That was good. I like the idea of working with the coach, you know, rather than, you know. I’m a personal coach, so. Just having someone to check in with about it and kind of also be accountable to it.	Environment	None	Social Support - Coach	Coach-Accountability	Coaching	2
2065	555	559	Moderator: How about working with the coach? What was that like?Participant: Um. That was good. I like the idea of working with the coach, you know, rather than, you know. I’m a personal coach, so. Just having someone to check in with about it and kind of also be accountable to it.	Environment	None	Social Support - Coach	Coach-Bond	Coaching	2
2065	573	591	Moderator: Okay. Anything you’d do differently in terms of working with the coach? That would be helpful to do differently?Participant: I did feel sometimes that I was…the actions that I was told to work on were more um…what’s the word…coaxed. Moderator: Mhm. So not so much something you would have chosen?Participant: Yeah or—and I’m just now thinking of this, so it’s not something I thought of b…	Environment	None	Social Support - Coach	Coach-Accountability	Coaching	2
2065	573	591	Moderator: Okay. Anything you’d do differently in terms of working with the coach? That would be helpful to do differently?Participant: I did feel sometimes that I was…the actions that I was told to work on were more um…what’s the word…coaxed. Moderator: Mhm. So not so much something you would have chosen?Participant: Yeah or—and I’m just now thinking of this, so it’s not something I thought of b…	Environment	None	Social Support - Coach	Coach-Legitimacy	Coaching	2
2065	591	633	Moderator: Did you show or talk about this with your psychiatrist at all?Participant: My therapist. Moderator: What’d you do in terms of that?Participant: Um. She looked at it a couple times and found it useful. And I see her every other week. So she referred back to it like “I saw you this” and—Moderator: Uh-huh. Did she look at your stuff on the website, do you think?Participant: That must be w…	Environment	Build Support	Social Support - Therapist & Psychiatrist	Therapist & Psychiatrist-Accountability	Daily Review	2
2065	591	633	Moderator: Did you show or talk about this with your psychiatrist at all?Participant: My therapist. Moderator: What’d you do in terms of that?Participant: Um. She looked at it a couple times and found it useful. And I see her every other week. So she referred back to it like “I saw you this” and—Moderator: Uh-huh. Did she look at your stuff on the website, do you think?Participant: That must be w…	Environment	Build Support	Social Support - Therapist & Psychiatrist	Therapist & Psychiatrist-Legitimacy	Daily Review	2
2065	644	648	Moderator: How about any change in your sleep or how much sleep you were getting?Participant: No, it made me more—I was more aware of it. It definitely made me more aware of my schedule. That routine. And again, it made me aware in a way that was irritating.	Volition	Routine	Monitoring	None	App Overall	1
2065	655	681	Moderator: Did you make any changes? Or kind of use any new skills? Or do anything different about sleeping and keeping a routine? Participant: Um, when it was working, that 10:00 reminder, which we got working with the watch and then it stopped, so I set my own reminder. That was helpful. Moderator: So you set a reminder on the watch?Participant: Yeah. Moderator: Okay. Participant: The one when …	Environment	Routine	Prompts	None	Watch	2
2065	683	714	Moderator: Okay. Good. What about your ability to identify and monitor and manage early warning signs? Did anything change with that in terms of using the application? Was it helpful in terms of kind of knowing what to look for?Participant: Yeah. I mean, you know, again, I didn’t waver all that much but the times that I did, it um helped me to stop and think about it. Moderator: Mhm. Did you have…	Volition	MSS - Prodromal	Monitoring	None	Wellness Plan - A&A	3
2065	683	714	Moderator: Okay. Good. What about your ability to identify and monitor and manage early warning signs? Did anything change with that in terms of using the application? Was it helpful in terms of kind of knowing what to look for?Participant: Yeah. I mean, you know, again, I didn’t waver all that much but the times that I did, it um helped me to stop and think about it. Moderator: Mhm. Did you have…	Environment	Healthy Habits	Social Support - Peers	Peers-Task Planning	Wellness Plan - A&A	3
2065	683	714	Moderator: Okay. Good. What about your ability to identify and monitor and manage early warning signs? Did anything change with that in terms of using the application? Was it helpful in terms of kind of knowing what to look for?Participant: Yeah. I mean, you know, again, I didn’t waver all that much but the times that I did, it um helped me to stop and think about it. Moderator: Mhm. Did you have…	Environment	Build Support	Social Support - Peers	Peers-Task Planning	Wellness Plan - A&A	3
2065	714	722	What’s kind of your strongest memory from using the application?Participant: The routine. And the Daily Check-In, definitely. Of course, you’re doing that every day, but. And the monitoring. Moderator: So those were kind of the things you found most helpful?Participant: Mhm.	Volition	Routine	Monitoring	None	Daily Check-In	1
2065	742	757	Moderator: Okay, did you have kind of a clear objective when using the application? Did you have something you wanted to get out of it?Participant: Um, when I started, no. I just, it was really like just to be helpful. Moderator: Do you feel like it had any impact on how you live your life or kind of take care of your bipolar?Participant: Yes. Moderator: What was it, the routine mostly?Participan…	Volition	Routine	Monitoring	None	Daily Check-In	2
2065	742	757	Moderator: Okay, did you have kind of a clear objective when using the application? Did you have something you wanted to get out of it?Participant: Um, when I started, no. I just, it was really like just to be helpful. Moderator: Do you feel like it had any impact on how you live your life or kind of take care of your bipolar?Participant: Yes. Moderator: What was it, the routine mostly?Participan…	Volition	Monitored	Monitoring	None	Daily Check-In	2
2065	747	769	Moderator: Do you feel like it had any impact on how you live your life or kind of take care of your bipolar?Participant: Yes. Moderator: What was it, the routine mostly?Participant: The routine and the Daily Check In and just, you know, looking at it each day: “how am I doing?” Rather than “I didn’t know what time I went to bed last night”, right? So how did I feel last week? People ask me all t…	Volition	Routine	Monitoring	Insight-Self-Awareness	Daily Check-In	2
2065	747	769	Moderator: Do you feel like it had any impact on how you live your life or kind of take care of your bipolar?Participant: Yes. Moderator: What was it, the routine mostly?Participant: The routine and the Daily Check In and just, you know, looking at it each day: “how am I doing?” Rather than “I didn’t know what time I went to bed last night”, right? So how did I feel last week? People ask me all t…	Motivation	Routine	Insight	None	Daily Check-In	2
2066	19	32	Moderator: So kind of what was your overall experience with using the application?Participant: Um, I think it was really good for me. Moderator: Mhm.Participant: I learned a lot and re-thought a lot about my life. Um, so I think it had really useful tools in it.Moderator: Okay. Was there anything in particular you liked especially about the application, found particularly useful?Participant: Um, …	Volition	Routine	Monitoring	Insight-Self-Awareness	Wellness Plan - Reduce Risk	2
2066	19	32	Moderator: So kind of what was your overall experience with using the application?Participant: Um, I think it was really good for me. Moderator: Mhm.Participant: I learned a lot and re-thought a lot about my life. Um, so I think it had really useful tools in it.Moderator: Okay. Was there anything in particular you liked especially about the application, found particularly useful?Participant: Um, …	Motivation	Routine	Insight	None	Wellness Plan - Reduce Risk	2
2066	42	54	Moderator: Mkay. Anything you didn’t like or didn’t find useful? Participant: Um, the daily check-in for me, I understand why it would be important. Moderator: Mhm.Participant: But, for me, I’m highly med compliant, so, and my sleep schedule seemed regular. Although it made me more aware of it. Um, so, it was a pretty rote thing to do every day.Moderator: Mhm. So that maybe wasn’t as helpful for …	Volition	Sleep	Monitoring	Insight-Self-Awareness	Daily Check-In	4
2066	42	54	Moderator: Mkay. Anything you didn’t like or didn’t find useful? Participant: Um, the daily check-in for me, I understand why it would be important. Moderator: Mhm.Participant: But, for me, I’m highly med compliant, so, and my sleep schedule seemed regular. Although it made me more aware of it. Um, so, it was a pretty rote thing to do every day.Moderator: Mhm. So that maybe wasn’t as helpful for …	Motivation	Sleep	Insight	None	Daily Check-In	4
2066	42	54	Moderator: Mkay. Anything you didn’t like or didn’t find useful? Participant: Um, the daily check-in for me, I understand why it would be important. Moderator: Mhm.Participant: But, for me, I’m highly med compliant, so, and my sleep schedule seemed regular. Although it made me more aware of it. Um, so, it was a pretty rote thing to do every day.Moderator: Mhm. So that maybe wasn’t as helpful for …	Volition	Medication	Monitoring	Insight-Self-Awareness	Daily Check-In	4
2066	42	54	Moderator: Mkay. Anything you didn’t like or didn’t find useful? Participant: Um, the daily check-in for me, I understand why it would be important. Moderator: Mhm.Participant: But, for me, I’m highly med compliant, so, and my sleep schedule seemed regular. Although it made me more aware of it. Um, so, it was a pretty rote thing to do every day.Moderator: Mhm. So that maybe wasn’t as helpful for …	Motivation	Medication	Insight	None	Daily Check-In	4
2066	84	92	Moderator: Uh-huh. Good. Alright, let’s talk about some of the kind of specific parts of the application. Chloe’s taking screenshots of yours, so if you need to look at it to kind of refresh your memory, it’s here. Um, so, in terms of the Foundations, what was kind of your overall experience with the Foundations?Participant:Um, there was a lot of good information in there to, you know, help put t…	Volition	Build Support	Knowledge	Useful - Planning	Foundations	4
2066	84	92	Moderator: Uh-huh. Good. Alright, let’s talk about some of the kind of specific parts of the application. Chloe’s taking screenshots of yours, so if you need to look at it to kind of refresh your memory, it’s here. Um, so, in terms of the Foundations, what was kind of your overall experience with the Foundations?Participant:Um, there was a lot of good information in there to, you know, help put t…	Motivation	Build Support	Insight	None	Foundations	4
2066	84	94	Moderator: Uh-huh. Good. Alright, let’s talk about some of the kind of specific parts of the application. [my coache's] taking screenshots of yours, so if you need to look at it to kind of refresh your memory, it’s here. Um, so, in terms of the Foundations, what was kind of your overall experience with the Foundations?Participant:Um, there was a lot of good information in there to, you know, help…	Motivation	Build Support	Knowledge	Useful	Foundations	4
2066	84	94	Moderator: Uh-huh. Good. Alright, let’s talk about some of the kind of specific parts of the application. [my coache's] taking screenshots of yours, so if you need to look at it to kind of refresh your memory, it’s here. Um, so, in terms of the Foundations, what was kind of your overall experience with the Foundations?Participant:Um, there was a lot of good information in there to, you know, help…	Environment	Build Support	Social Support - Family & Friends	Family & Friends-Task Planning	Foundations	4
2066	86	94	Moderator: In terms of the Foundations, what was kind of your overall experience with the Foundations?Participant:Um, there was a lot of good information in there to, you know, help put together a plan for myself, you know, to be more reflective of what’s going on in myself.Moderator:Mhm. Okay.Participant:And to you know, involve people more directly. Specifically my daughter.	Motivation	Build Support	Knowledge	Useful	Foundations	1
2066	107	110	Moderator:Anything you would like to be different, or that was missing, or that you would like to learn more about that we didn’t cover you think?Participant:No, I thought it was a lot of excellent information.	Motivation	None	Knowledge	Useful	Foundations	1
2066	112	121	Moderator:Mkay. So what about the Toolbox? What was kind of your overall experience with the Toolbox section, did you use that at all, did you look at it?Participant:I did. And, so, you know the Making Changes is something I need to keep reading over and over again, because that’s difficult for me. Moderator:What’s difficult about that section or those things?Participant:Um, I just have a hard ti…	Motivation	Routine	Self-Efficacy	None	Toolbox	1
2066	217	219	Moderator:Okay. Alright. How about the Wellness Plan? What’d you think about that overall?Participant:Um, I thought that was a really excellent way again to reflect on you know, what changes do I go through as I go into either type of mood episode. And what can I do about it, and you know, what are the steps to take. Moderator:Did you refer back to your plans and your anchors at all?Participant:Y…	Volition	MSS - Prodromal	Monitoring	None	Wellness Plan - A&A	1
2066	237	276	Moderator:Okay. And so, anything about the specific sections? So there’s kind of the My Resources, right?Participant: Uh-huh.Moderator:Which is this [shows on phone]. So you liked being able to put My Skills together? Participant:Right. Moderator:Did you look at My Charts at all?Participant:Yes. Because that’s got...yeah.Moderator:Did you find it useful?Participant:Um, I perceive myself as being …	Volition	Medication	Monitoring	None	Wellness Plan - Resources	2
2066	237	276	Moderator:Okay. And so, anything about the specific sections? So there’s kind of the My Resources, right?Participant: Uh-huh.Moderator:Which is this [shows on phone]. So you liked being able to put My Skills together? Participant:Right. Moderator:Did you look at My Charts at all?Participant:Yes. Because that’s got...yeah.Moderator:Did you find it useful?Participant:Um, I perceive myself as being …	Volition	Routine	Monitoring	None	Wellness Plan - Resources	2
2066	546	550	Moderator: What was kind of your overall experience of working with the coach, with Chloe, in terms of the phone calls?Participant:It was very positive. She’s very professional, and has a sense of humor, you know, she was good.	Environment	None	Social Support - Coach	Coach-Bond	Coaching	1
2066	645	649	Moderator: Not really. How about in terms of your sleep and how much sleep you were getting? Participant: Um, it just made me more aware of it. And how useful of a tool it is to see you know, where I am at in my mental health.	Volition	Sleep	Monitoring	Insight-Self-Awareness	Daily Check-In	2
2066	645	649	Moderator: Not really. How about in terms of your sleep and how much sleep you were getting? Participant: Um, it just made me more aware of it. And how useful of a tool it is to see you know, where I am at in my mental health.	Motivation	Sleep	Insight	None	Daily Check-In	2
2066	690	696	Moderator: Okay. And then in terms of kind of you know, did it have any impact do you think on your ability to kind of identify, monitor, and manage early warning signs? Or lingering symptoms? Participant: Yeah definitely. Again being more reflective and identifying what those are for myself so that I can acknowledge them. I think it’s extremely important. And that was extremely useful…none of my…	Volition	MSS - Prodromal	Monitoring	None	Wellness Plan - A&A	1
2066	707	718	Moderator: Just overall, kind of what stands out about using the LiveWell application? Anything in particular? Participant: Well just the idea of early intervention and that you can prevent yourself from going into a full blown manic or depressive episode. Or hopefully can. Or you know, you can, if you start identifying triggers early on then you and your doctor at least can intervene, or it give…	Volition	MSS - Episode	Monitoring	None	App Overall	1
2066	720	730	Moderator:Yes. Right. Good. That’s a good important piece…anything you think worked best or least well for you in terms of kind of using the application or doing ideas out of the application?Participant: I think the instructions and personalizing the information was really helpful, like within the Wellness Plan, within triggers…again just because it made me so much more aware of myself…. Moderato…	Volition	MSS - Prodromal	Monitoring	Insight-Self-Awareness	Wellness Plan - Overall	3
2066	720	730	Moderator:Yes. Right. Good. That’s a good important piece…anything you think worked best or least well for you in terms of kind of using the application or doing ideas out of the application?Participant: I think the instructions and personalizing the information was really helpful, like within the Wellness Plan, within triggers…again just because it made me so much more aware of myself…. Moderato…	Motivation	MSS - Prodromal	Insight	None	Wellness Plan - Overall	3
2066	735	743	Moderator:Okay. Do you think it had any impact on you know, just kind of your daily life using the application?Participant:Well I mean, trying to build that routine.Moderator:Building routine. Participant:Yeah.Moderator:So that was kind of the key thing.Participant:Yeah.	Motivation	Routine	Intention	None	Wellness Plan - Overall	2
2066	735	743	Moderator:Did you have kind of a clear objective when you started this?Participant:I hoped to learn how to manage my life better and my illness better and hoped that it would help me stay stable. Moderator:Okay. Do you think you achieved some of that?Participant:Mhm. Definitely.	Motivation	MSS	Intention	None	Wellness Plan - Overall	2
2066	751	765	Moderator: Okay. What do you think if you had to tell me kind of what you think the idea is behind how this is supposed to help you, what do you think kind of the key things that you got, like what we were trying to do?Participant:... So the second would be skill building, so both in terms of, you know, in terms of the daily check in I get what that was about, and also developing my own expanded …	Capabilities	Routine	Skills	None	App Overall	2
2066	751	765	Moderator: Okay. What do you think if you had to tell me kind of what you think the idea is behind how this is supposed to help you, what do you think kind of the key things that you got, like what we were trying to do?Participant:... So the second would be skill building, so both in terms of, you know, in terms of the daily check in I get what that was about, and also developing my own expanded …	Volition	MSS - Episode	Monitoring	None	App Overall	2
2066	754	761	Moderator: Okay. What do you think if you had to tell me kind of what you think the idea is behind how this is supposed to help you, what do you think kind of the key things that you got, like what we were trying to do? Participant: Well first of all there was education, making sure people have all the information, or a lot of information about the illness, about medication, and also expanding th…	Motivation	Medication	Knowledge	Useful	App Overall	1
2086	14	21	Participant: My only thing that I wished was that like the graphs page, I don’t remember the name Moderator: …My chartsParticipant: … Yeah, were more detailed. Like had a little bit more information to it so I could really track things because some of them were kind of like 90% of whatever lumped together instead of like this is how it was. I can kind of see spikes more and stuff. Cause I found…I…	Volition	Monitored	Monitoring	None	Wellness Plan - Resources	2
2086	52	61	Participant: I mean for me personally a major thing that I found out by doing this application that I really hadn’t paid attention to before was the time to wake up and the time of interaction with people. Like that’s something I’ve never tracked or looked at.Moderator: …an aspect of routine.Participant: …Yeah, so I’m not the program or anything but consistency like it felt within the cluster of …	Volition	Routine	Monitoring	None	Wellness Plan - Overall	2
2086	62	73	Moderator: Um, so what did you find useful about the application?Participant: So this, right here, the bottom part, was actually very useful for me. Like, my husband, I let him look at it too over the weekly sessions and stuff like that. Um, cause he kind of keeps me in check a lot of times. I did dip a few of the days so like he would look and see how I was self rating. So that was helpful. I al…	Environment	MSS - Prodromal	Social Support - Family & Friends	Family & Friends-Monitoring	Weekly Check-In	4
2086	62	73	Moderator: Um, so what did you find useful about the application?Participant: So this, right here, the bottom part, was actually very useful for me. Like, my husband, I let him look at it too over the weekly sessions and stuff like that. Um, cause he kind of keeps me in check a lot of times. I did dip a few of the days so like he would look and see how I was self rating. So that was helpful. I al…	Volition	MSS - Prodromal	Monitoring	None	Weekly Check-In	4
2086	62	73	Moderator: Um, so what did you find useful about the application?Participant: So this, right here, the bottom part, was actually very useful for me. Like, my husband, I let him look at it too over the weekly sessions and stuff like that. Um, cause he kind of keeps me in check a lot of times. I did dip a few of the days so like he would look and see how I was self rating. So that was helpful. I al…	Environment	Build Support	Social Support - Family & Friends	Family & Friends-Monitoring	Weekly Check-In	4
2086	80	88	Moderator: Was there anything you didn’t like or didn’t find useful?Participant: To be honest, I didn’t get much out of the foundations. It was really basic information so for myself I’d researched it a lot and I’ve been involved with it now for a few years so it was all stuff I kind of knew, so I didn’t really get anything. Having my wellness plan and rereading that was personalized, it was grea…	Motivation	None	Knowledge	Basic	Wellness Plan - A&A	2
2086	92	101	Participant: I think just the basic fact that I had to check in every day. I think when I go through long stretches of being okay I kind of forget to check in with myself, where this is a good reminder, like I said, it’s quick enough and not something I would put off doing, just a punch and go type thing. So, it was good to have that self awareness.Moderator: How long do you think you wanna do so…	Volition	MSS - Prodromal	Monitoring	Insight-Self-Awareness	Daily Check-In	4
2086	92	101	Participant: I think just the basic fact that I had to check in every day. I think when I go through long stretches of being okay I kind of forget to check in with myself, where this is a good reminder, like I said, it’s quick enough and not something I would put off doing, just a punch and go type thing. So, it was good to have that self awareness.Moderator: How long do you think you wanna do so…	Motivation	MSS - Prodromal	Insight	None	Daily Check-In	4
2086	92	101	Participant: I think just the basic fact that I had to check in every day. I think when I go through long stretches of being okay I kind of forget to check in with myself, where this is a good reminder, like I said, it’s quick enough and not something I would put off doing, just a punch and go type thing. So, it was good to have that self awareness.Moderator: How long do you think you wanna do so…	Volition	MSS - Prodromal	Monitoring	None	Daily Check-In	4
2086	109	111	Moderator: What’s your strongest memory of using it, would you say?Participant: Definitely the check in and the rating of myself. That was the biggest part of the check in for me to have that time to sit down and really say like okay for the last 24 hours how was I really? I’m good now but lets think back, or I’m not doing so well, what happened in the last 24 hours? Was it situational or was it …	Volition	MSS - Prodromal	Monitoring	Insight-Reflection	Daily Check-In	2
2086	109	111	Moderator: What’s your strongest memory of using it, would you say?Participant: Definitely the check in and the rating of myself. That was the biggest part of the check in for me to have that time to sit down and really say like okay for the last 24 hours how was I really? I’m good now but lets think back, or I’m not doing so well, what happened in the last 24 hours? Was it situational or was it …	Motivation	MSS - Prodromal	Insight	None	Daily Check-In	2
2086	129	135	Moderator:Okay. So did it have any impact on your life at all, would you say?Participant:Yeah, I mean I think it definitely was on the beneficial side for me since I keep going back and referencing the one time I started to dip, to have that time to self aware and look, and again it’s all stuff I know, but reach out to friends and family, do this. Again, I showed it to my husband and I’m like oka…	Environment	MSS - Prodromal	Social Support - Family & Friends	Family & Friends-Task Planning	Wellness Plan - A&A	5
2086	129	135	Moderator:Okay. So did it have any impact on your life at all, would you say?Participant:Yeah, I mean I think it definitely was on the beneficial side for me since I keep going back and referencing the one time I started to dip, to have that time to self aware and look, and again it’s all stuff I know, but reach out to friends and family, do this. Again, I showed it to my husband and I’m like oka…	Volition	MSS - Prodromal	Monitoring	None	Wellness Plan - A&A	5
2086	129	135	Moderator:Okay. So did it have any impact on your life at all, would you say?Participant:Yeah, I mean I think it definitely was on the beneficial side for me since I keep going back and referencing the one time I started to dip, to have that time to self aware and look, and again it’s all stuff I know, but reach out to friends and family, do this. Again, I showed it to my husband and I’m like oka…	Volition	MSS - Prodromal	Evaluation	None	Wellness Plan - A&A	5
2086	129	135	Moderator:Okay. So did it have any impact on your life at all, would you say?Participant:Yeah, I mean I think it definitely was on the beneficial side for me since I keep going back and referencing the one time I started to dip, to have that time to self aware and look, and again it’s all stuff I know, but reach out to friends and family, do this. Again, I showed it to my husband and I’m like oka…	Volition	MSS - Prodromal	Adjustment	None	Wellness Plan - A&A	5
2086	129	135	Moderator:Okay. So did it have any impact on your life at all, would you say?Participant:Yeah, I mean I think it definitely was on the beneficial side for me since I keep going back and referencing the one time I started to dip, to have that time to self aware and look, and again it’s all stuff I know, but reach out to friends and family, do this. Again, I showed it to my husband and I’m like oka…	Environment	Build Support	Social Support - Family & Friends	Family & Friends-Task Planning	Wellness Plan - A&A	5
2086	141	151	Moderator:Did you feel like you had a clear objective when you started using it?Participant:My only objective was I think to see if it was beneficial to me or not, but I had been tracking stuff on my own, but it was very time consuming. You know, my psychiatrist had asked for all these parameters and I tried to come up with something on my own but it was taking so much out of me that I wasn’t abl…	Volition	Monitored	Monitoring	None	Wellness Plan - Overall	2
2086	153	159	Moderator:What would you say is your impression of the idea of how this is meant to help you from using it?Participant: Like I guess it’s just to make someone self aware, and having the tools and resources there. For me, the things that I get the most out of are the personalization of it and the personalized wellness plan. I think that the foundations was stuff you could find on the internet wher…	Volition	Monitored	Monitoring	Insight-Self-Awareness	Foundations	4
2086	153	159	Moderator:What would you say is your impression of the idea of how this is meant to help you from using it?Participant: Like I guess it’s just to make someone self aware, and having the tools and resources there. For me, the things that I get the most out of are the personalization of it and the personalized wellness plan. I think that the foundations was stuff you could find on the internet wher…	Motivation	Monitored	Insight	None	Foundations	4
2086	166	181	Moderator:Do you think it would be helpful to have more of a foundation or just be kind of a grind?Participant:Well I think the foundations are good for people who are maybe newer to the disease or if I were to share that with friends and family or like have my husband read it if I’m not explaining it well. It was good for that. So I don’t know if putting anything more in…like you would take away…	Motivation	Build Support	Knowledge	Basic	Foundations	1
2086	190	207	Moderator:What about health at all with getting the right amount of sleep for you?Participant:It helped me be more cognisent of my sleep, I guess. I don’t know if it helped or not. I mean, I have two small children so there are some nights where I’m just not going to get sleep, like we went through strep in our household. But, it at least made me aware of it and I know personally if I have 2 or 3…	Environment	Sleep	Social Support - Family & Friends	Family & Friends-Coping Planning	App Overall	2
2086	190	207	Moderator:What about health at all with getting the right amount of sleep for you?Participant:It helped me be more cognisent of my sleep, I guess. I don’t know if it helped or not. I mean, I have two small children so there are some nights where I’m just not going to get sleep, like we went through strep in our household. But, it at least made me aware of it and I know personally if I have 2 or 3…	Volition	Sleep	Planning	Task	App Overall	2
2086	207	217	Moderator: Did it help at all in terms of keeping a daily routine?Participant:Yes, because I didn’t realize all the parameters to the routine. Like that’s something that I either missed when the psychiatrist had talked about it, or I wasn’t paying attention at that time. It was really interesting for me. We changed things throughout, you know, at first I thought this would be the right parameter,…	Volition	Routine	Monitoring	None	Daily Check-In	1
2086	219	237	Moderator:Okay, good. Do you feel it helped you with identifying, monitoring and managing early warning signs, lingering symptoms?Participant:Yes, definitely.Moderator:How did it help with that?Participant:Well, so the daily check in, you have that moment of looking back and seeing what happened. So for me, when I dipped down like to that 2, I realized that I was going down a path, and I had my e…	Volition	MSS - Prodromal	Monitoring	None	Wellness Plan - A&A	4
2086	219	237	Moderator:Okay, good. Do you feel it helped you with identifying, monitoring and managing early warning signs, lingering symptoms?Participant:Yes, definitely.Moderator:How did it help with that?Participant:Well, so the daily check in, you have that moment of looking back and seeing what happened. So for me, when I dipped down like to that 2, I realized that I was going down a path, and I had my e…	Volition	MSS - Prodromal	Evaluation	None	Wellness Plan - A&A	4
2086	219	237	Moderator:Okay, good. Do you feel it helped you with identifying, monitoring and managing early warning signs, lingering symptoms?Participant:Yes, definitely.Moderator:How did it help with that?Participant:Well, so the daily check in, you have that moment of looking back and seeing what happened. So for me, when I dipped down like to that 2, I realized that I was going down a path, and I had my e…	Volition	MSS - Prodromal	Adjustment	None	Wellness Plan - A&A	4
2086	219	237	Moderator:Okay, good. Do you feel it helped you with identifying, monitoring and managing early warning signs, lingering symptoms?Participant:Yes, definitely.Moderator:How did it help with that?Participant:Well, so the daily check in, you have that moment of looking back and seeing what happened. So for me, when I dipped down like to that 2, I realized that I was going down a path, and I had my e…	Environment	Build Support	Social Support - Family & Friends	Family & Friends-Knowledge	Wellness Plan - A&A	4
2086	250	261	Moderator:Did you look at the toolbox at all?Participant:Yeah.Moderator: What was your experience with it?Participant: So, I probably should’ve been using it more from the beginning. I didn’t get into it until the end, kind of after I had that downward, cause that was probably midway through my experience. But that was kind of when I looked more into the toolbox. Again, with the foundations, it w…	Motivation	Monitored	Knowledge	Useful	Toolbox	2
2086	323	331	Moderator:Anything else you’d like in the wellness plan or that it didn’t have?Participant:NoModerator: The my skills, the my chart, eventually… good.Participant:I really also liked having the my team. That was another thing that was really beneficial to me for two reasons. One, again I let my husband know that it’s there if something is going on or going wrong, so outside support can get all my …	Environment	Build Support	Social Support - Family & Friends	Family & Friends-Task Planning	Wellness Plan - Resources	2
2086	323	342	Moderator:Anything else you’d like in the wellness plan or that it didn’t have?Participant:NoModerator: The my skills, the my chart, eventually… good.Participant:I really also liked having the my team. That was another thing that was really beneficial to me for two reasons. One, again I let my husband know that it’s there if something is going on or going wrong, so outside support can get all my …	Motivation	Build Support	Knowledge	Useful	Wellness Plan - Resources	2
2086	416	429	Participant: I figured out that my routine wasn’t what I thought it was. And I didn’t feel like I needed them because I felt like my parameters were wrong. Once [my coach] and I went back and reprogrammed it, her and I talked about it, they went away. You’re doing good, keep it up, type stuff.Moderator:So that helped you kind of nail down like what you should put in.Participant:Yeah, what was in …	Volition	Routine	Monitoring	None	Coaching	1
2086	446	451	Moderator:It sounds like your preference was you kind of know from the check in that you needed to do something, you look at the toolbox or talk to supports and stuff like that.Participant:I think the minus 2 one was important for the popup. I think the rating one was important. I didn’t scroll through that, it was more the sleep. Cause I’d be like, yeah I know I only got 5 hours because my kid w…	Environment	Sleep	Constraints	None	Daily Review	1
2086	461	483	Moderator:What about the weekly surveys? How were those?Participant:It was good. You know, it was obviously a little bit longer to do than the daily check in, but I understood, it was nice to do.Moderator:Was it useful at all?Participant:It was and it wasn’t. There were some times where I couldn’t really remember the whole week or I put down my best thought but I probably should have paid more at…	Volition	Monitored	Monitoring	Checking In	Weekly Check-In	2
2086	461	483	Moderator:What about the weekly surveys? How were those?Participant:It was good. You know, it was obviously a little bit longer to do than the daily check in, but I understood, it was nice to do.Moderator:Was it useful at all?Participant:It was and it wasn’t. There were some times where I couldn’t really remember the whole week or I put down my best thought but I probably should have paid more at…	Volition	Monitored	Monitoring	None	Weekly Check-In	2
2086	504	518	Moderator:How about working with the coach? What was the experience with that?Participant:It was good, yeah.Moderator:Was it helpful?Participant:It was helpful.Moderator:How was it helpful?Participant:Again, I think it’s just that extra layer of having someone to hold accountability for you. I know me and I’m gonna be talking to someone in coaching like I have to do this, but having that feedback…	Environment	None	Social Support - Coach	Coach-Accountability	Coaching	2
2086	540	555	Moderator:Anything we could do to make it more helpful in terms of working with your psychiatrist? Participant:No, I mean I could have printed out those graphs. Wait, can you print those or no?Moderator:The ones from the website?Participant:Yeah, I mean I think if I would have done that she would’ve looked more at it and we could’ve had that time. In retrospect I thought about that later like I s…	Environment	MSS	Social Support - Therapist & Psychiatrist	Therapist & Psychiatrist-Monitoring	Daily Review	2
