# Supplementary material for: A Smartphone-Based Self-Management Intervention for Individuals with Bipolar Disorder (LiveWell): Qualitative Study on User Experiences of the Behavior Change Process
Source: JMIR Ment Health. 2021 Nov 22;8(11):e32306. doi: 10.2196/32306 (PMC8663488; doi:10.2196/32306)
Supplement: Multimedia Appendix 4 [file mental_v8i11e32306_app4.xlsx]

## Sheet: Questionnaire Data
	Multimedia Appendix 4. LiveWell pilot study exit questionnaire data.
Outcomes, Targets, Determinants	Questions	Number of Participants							Percent of Participants
		Stongly Disagree	Disagree	Somewhat Disagree	Neither Agree or Disagree	Somewhat Agree	Agree	Strongly Agree	Disagree & Strongly Disagree	Agree & Strongly Agree
MSS	My use of the application increased my ability to identify, monitor, and manage early warning signs and symptoms.	0	0	0	1	1	4	5	0	82
Routine	My use of the application helped me maintain a more regular routine.	0	0	0	2	3	4	2	0	55
Medication	My use of the application increased my medication adherence.	2	0	0	3	1	1	4	18	45
Sleep	My use of the application helped me to get the recommended amount of sleep.	0	0	0	3	3	2	3	0	45
Self-efficacy	I feel that I am better equipped to manage bipolar disorder after participating in the program.	0	0	0	1	3	3	4	0	64
Symptoms	I found my moods more balanced after participating in the program.	0	0	0	4	3	2	2	0	36
